# Supplementary material for: Methyl 11-hy­droxy-9-[1-(4-meth­oxy­phen­yl)-4-oxo-3-phen­oxy­azetidin-2-yl]-18-oxo-10-oxa-2-aza­penta­cyclo­[9.7.0.01,8.02,6.012,17]octa­deca-12(17),13,15-triene-8-carboxyl­ate
Source: Acta Crystallogr Sect E Struct Rep Online. 2012 Jun 23;68(Pt 7):o2200–1. doi: 10.1107/S1600536812027341 (PMC3393998; doi:10.1107/S1600536812027341)
Supplement: Supplementary file 1 [file e-68-o2200-sup1.cif]

##############################################################################
#                                                                            #
# This CIF contains the data in a paper accepted for publication in          #
# Acta Crystallographica Section E. It conforms to the requirements of       #
# Notes for Authors for Acta Crystallographica Section E, and has been       #
# peer reviewed under the auspices of the IUCr Commission on Journals.       #
#                                                                            #
# Full details of the Crystallographic Information File format               #
# are given in the paper "The Crystallographic Information File (CIF):       #
# a New Standard Archive File for Crystallography" by S. R. Hall, F. H.      #
# Allen and I. D. Brown [Acta Cryst. (1991), A47, 655-685].                  #
#                                                                            #
# The current version of the core CIF dictionary is obtainable from          #
# ftp://ftp.iucr.org/pub/cif_core.dic.                                       #
#                                                                            #
# Software is freely available for graphical display of the structure(s)     #
# in this CIF. For information consult the CIF software page                 #
# http://www.iucr.org/resources/cif/software.                                #
#                                                                            #
# This file may be used for bona fide research purposes within the           #
# scientific community so long as proper attribution is given to the journal # 
# article from which it was obtained.                                        #
#                                                                            #
##############################################################################
data_global
_audit_creation_method     SHELXL-97
_journal_date_recd_electronic     2012-06-09
_journal_date_accepted     2012-06-16
_journal_name_full     'Acta Crystallographica, Section E'
_journal_year     2012
_journal_volume     68
_journal_issue      7
_journal_page_first     o2200
_journal_page_last     o2201
_journal_paper_category     QO
_journal_paper_doi     10.1107/S1600536812027341
_journal_coeditor_code     PV2560
_publ_contact_author_name     'Prof. D. Velmurugan'
_publ_contact_author_address
;   Centre of Advanced Study in Crystallography and Biophysics
    University of Madras
    Guindy Campus
    Chennai 600 025
    India
;
_publ_contact_author_email     'shirai2011@gmail.com'
_publ_contact_author_fax     '+9144 22352494'
_publ_contact_author_phone     '+9144 22300122'
_publ_section_title
;\
Methyl
11-hydroxy-9-[1-(4-methoxyphenyl)-4-oxo-3-phenoxyazetidin-2-yl]-18-oxo-10-\
oxa-2-azapentacyclo[9.7.0.0^1,8^.0^2,6^.0^12,17^]octadeca-12(17),13,15-\
triene-8-carboxylate
;
loop_
    _publ_author_name
    _publ_author_address
    'S. Sundaramoorthy'
;
      Centre of Advanced Study in Crystallography and Biophysics
      University of Madras
      Guindy Campus
      Chennai 600 025
      India
;
    'R. Rajesh'
;
      Department of Organic Chemistry
      University of Madras
      Guindy Campus
      Chennai 600 025
      India
;
    'R. Raghunathan '
;
      Department of Organic Chemistry
      University of Madras
      Guindy Campus
      Chennai 600 025
      India
;
    'D. Velmurugan'
;
      Centre of Advanced Study in Crystallography and Biophysics
      University of Madras
      Guindy Campus
      Chennai 600 025
      India
;
data_I
_audit_creation_method     SHELXL-97
_chemical_name_systematic
;
Methyl 11-hydroxy-9-[1-(4-methoxyphenyl)-4-oxo-3-phenoxyazetidin-2-yl]-18-oxo-
10-oxa-2-azapentacyclo[9.7.0.0^1,8^.0^2,6^.0^12,17^]octadeca-12(17),13,15-
triene-8-carboxylate
;
_chemical_name_common     ?
_chemical_formula_moiety     'C34 H32 N2 O8'
_chemical_formula_sum     'C34 H32 N2 O8'
_chemical_formula_iupac     'C34 H32 N2 O8'
_chemical_formula_weight     596.62
_chemical_melting_point     ?
_symmetry_cell_setting     monoclinic
_symmetry_space_group_name_H-M     'P 21/c'
_symmetry_space_group_name_Hall     '-P 2ybc'
loop_
    _symmetry_equiv_pos_as_xyz
    'x, y, z'
    '-x, y+1/2, -z+1/2'
    '-x, -y, -z'
    'x, -y-1/2, z-1/2'
_cell_length_a     11.4251(13)
_cell_length_b     7.8362(8)
_cell_length_c     32.041(4)
_cell_angle_alpha     90.00
_cell_angle_beta     91.313(8)
_cell_angle_gamma     90.00
_cell_volume     2867.9(6)
_cell_formula_units_Z     4
_cell_measurement_reflns_used     1035
_cell_measurement_theta_min     1.27
_cell_measurement_theta_max     28.32
_cell_measurement_temperature     293(2)
_exptl_crystal_description     block
_exptl_crystal_colour     colourless
_exptl_crystal_size_max     0.25
_exptl_crystal_size_mid     0.22
_exptl_crystal_size_min     0.2
_exptl_crystal_density_diffrn     1.382
_exptl_crystal_density_meas     ?
_exptl_crystal_density_method     'not measured'
_exptl_crystal_F_000     1256
_exptl_absorpt_coefficient_mu     0.099
_exptl_absorpt_correction_type     multi-scan
_exptl_absorpt_process_details     '(SADABS; Bruker, 2008)'
_exptl_absorpt_correction_T_min     0.976
_exptl_absorpt_correction_T_max     0.980
_exptl_special_details
;
;
_diffrn_ambient_temperature     293(2)
_diffrn_radiation_type     MoK\a
_diffrn_radiation_wavelength     0.71073
_diffrn_radiation_source     'fine-focus sealed tube'
_diffrn_radiation_monochromator     graphite
_diffrn_measurement_device_type     'Bruker SMART APEXII area-detector'
_diffrn_measurement_method     '\w and \f scans'
_diffrn_detector_area_resol_mean     ?
_diffrn_reflns_number     27667
_diffrn_reflns_av_R_equivalents     0.0828
_diffrn_reflns_av_sigmaI/netI     0.0860
_diffrn_reflns_theta_min     1.27
_diffrn_reflns_theta_max     28.32
_diffrn_reflns_theta_full     25.00
_diffrn_measured_fraction_theta_max     0.994
_diffrn_measured_fraction_theta_full     1.000
_diffrn_reflns_limit_h_min     -15
_diffrn_reflns_limit_h_max     15
_diffrn_reflns_limit_k_min     -10
_diffrn_reflns_limit_k_max     10
_diffrn_reflns_limit_l_min     -42
_diffrn_reflns_limit_l_max     42
_diffrn_standards_number     0
_diffrn_standards_interval_count     ?
_diffrn_standards_interval_time     ?
_diffrn_standards_decay_%     ?
_refine_special_details
;
Refinement of <i>F</i>^2^ against ALL reflections. The weighted <i>R</i>-factor
<i>wR</i> and goodness of fit <i>S</i> are based on <i>F</i>^2^, conventional
<i>R</i>-factors <i>R</i> are based on <i>F</i>, with <i>F</i> set to zero for
negative <i>F</i>^2^. The threshold expression of <i>F</i>^2^ >
\s(<i>F</i>^2^) is used only for calculating <i>R</i>-factors(gt) <i>etc</i>.
and is not relevant to the choice of reflections for refinement.
<i>R</i>-factors based on <i>F</i>^2^ are statistically about twice as large
as those based on <i>F</i>, and <i>R</i>- factors based on ALL data will be
even larger.
;
_reflns_number_total     7104
_reflns_number_gt     3251
_reflns_threshold_expression     I>2sigma(I)
_refine_ls_structure_factor_coef     Fsqd
_refine_ls_matrix_type     full
_refine_ls_R_factor_all     0.1446
_refine_ls_R_factor_gt     0.0544
_refine_ls_wR_factor_gt     0.1080
_refine_ls_wR_factor_ref     0.1411
_refine_ls_goodness_of_fit_ref     0.988
_refine_ls_restrained_S_all     0.988
_refine_ls_number_reflns     7104
_refine_ls_number_parameters     400
_refine_ls_number_restraints     0
_refine_ls_hydrogen_treatment     constr
_refine_ls_weighting_scheme     calc
_refine_ls_weighting_details
                 'calc w=1/[\s^2^(Fo^2^)+(0.0537P)^2^] where P=(Fo^2^+2Fc^2^)/3'
_atom_sites_solution_hydrogens     geom
_atom_sites_solution_primary     direct
_atom_sites_solution_secondary     difmap
_refine_ls_shift/su_max     0.000
_refine_ls_shift/su_mean     0.000
_refine_diff_density_max     0.260
_refine_diff_density_min     -0.196
_refine_ls_extinction_method     none
_refine_ls_extinction_coef     ?
loop_
    _atom_type_symbol
    _atom_type_description
    _atom_type_scat_dispersion_real
    _atom_type_scat_dispersion_imag
    _atom_type_scat_source
    'C' 'C' 0.0033 0.0016
                         'International Tables Vol C Tables 4.2.6.8 and 6.1.1.4'
    'H' 'H' 0.0000 0.0000
                         'International Tables Vol C Tables 4.2.6.8 and 6.1.1.4'
    'N' 'N' 0.0061 0.0033
                         'International Tables Vol C Tables 4.2.6.8 and 6.1.1.4'
    'O' 'O' 0.0106 0.0060
                         'International Tables Vol C Tables 4.2.6.8 and 6.1.1.4'
_computing_data_collection     'APEX2 (Bruker, 2008)'
_computing_cell_refinement     'SAINT (Bruker, 2008)'
_computing_data_reduction     'SAINT (Bruker, 2008)'
_computing_structure_solution     'SHELXS97 (Sheldrick, 2008)'
_computing_structure_refinement     'SHELXL97 (Sheldrick, 2008)'
_computing_molecular_graphics     'ORTEP-3 (Farrugia, 1997)'
_computing_publication_material
                           'SHELXL97  (Sheldrick, 2008) and PLATON (Spek, 2009)'
loop_
    _atom_site_type_symbol
    _atom_site_label
    _atom_site_fract_x
    _atom_site_fract_y
    _atom_site_fract_z
    _atom_site_U_iso_or_equiv
    _atom_site_adp_type
    _atom_site_calc_flag
    _atom_site_refinement_flags
    _atom_site_occupancy
    _atom_site_symmetry_multiplicity
    _atom_site_disorder_assembly
    _atom_site_disorder_group
    C C1 0.5692(2) 0.7918(3) 0.02316(7) 0.0411(6) Uani d . 1 1 . .
    C C2 0.4969(2) 0.7168(3) -0.00647(7) 0.0494(6) Uani d . 1 1 . .
    H H2 0.4337 0.6513 0.0018 0.059 Uiso calc R 1 1 . .
    C C3 0.5175(2) 0.7380(3) -0.04839(8) 0.0523(7) Uani d . 1 1 . .
    H H3 0.4682 0.6878 -0.0683 0.063 Uiso calc R 1 1 . .
    C C4 0.6120(2) 0.8343(3) -0.06043(7) 0.0484(6) Uani d . 1 1 . .
    C C5 0.6846(2) 0.9091(3) -0.03100(7) 0.0513(7) Uani d . 1 1 . .
    H H5 0.7482 0.9738 -0.0394 0.062 Uiso calc R 1 1 . .
    C C6 0.6638(2) 0.8886(3) 0.01066(7) 0.0469(6) Uani d . 1 1 . .
    H H6 0.7130 0.9396 0.0305 0.056 Uiso calc R 1 1 . .
    C C7 0.5862(3) 0.7665(4) -0.13225(9) 0.0926(11) Uani d . 1 1 . .
    H H7A 0.5981 0.6474 -0.1266 0.139 Uiso calc R 1 1 . .
    H H7B 0.6184 0.7943 -0.1588 0.139 Uiso calc R 1 1 . .
    H H7C 0.5038 0.7911 -0.1328 0.139 Uiso calc R 1 1 . .
    C C8 0.6332(2) 0.7868(3) 0.10200(7) 0.0416(6) Uani d . 1 1 . .
    H H8 0.6557 0.9058 0.1071 0.050 Uiso calc R 1 1 . .
    C C9 0.53063(19) 0.7311(3) 0.12942(7) 0.0420(6) Uani d . 1 1 . .
    H H9 0.5417 0.6144 0.1397 0.050 Uiso calc R 1 1 . .
    C C10 0.4546(2) 0.7338(3) 0.08915(8) 0.0478(6) Uani d . 1 1 . .
    C C11 0.4395(2) 0.7776(3) 0.19371(7) 0.0412(6) Uani d . 1 1 . .
    C C12 0.4698(2) 0.8218(3) 0.23396(8) 0.0511(6) Uani d . 1 1 . .
    H H12 0.5336 0.8928 0.2394 0.061 Uiso calc R 1 1 . .
    C C13 0.4048(2) 0.7598(3) 0.26613(8) 0.0564(7) Uani d . 1 1 . .
    H H13 0.4247 0.7892 0.2935 0.068 Uiso calc R 1 1 . .
    C C14 0.3106(2) 0.6547(3) 0.25828(8) 0.0563(7) Uani d . 1 1 . .
    H H14 0.2671 0.6127 0.2802 0.068 Uiso calc R 1 1 . .
    C C15 0.2813(2) 0.6123(3) 0.21807(8) 0.0542(7) Uani d . 1 1 . .
    H H15 0.2174 0.5412 0.2127 0.065 Uiso calc R 1 1 . .
    C C16 0.3446(2) 0.6730(3) 0.18552(7) 0.0478(6) Uani d . 1 1 . .
    H H16 0.3239 0.6441 0.1582 0.057 Uiso calc R 1 1 . .
    C C17 0.73901(19) 0.6701(3) 0.10020(7) 0.0381(5) Uani d . 1 1 . .
    H H17 0.7718 0.6788 0.0723 0.046 Uiso calc R 1 1 . .
    C C18 0.83833(19) 0.7027(3) 0.13279(6) 0.0355(5) Uani d . 1 1 . .
    C C19 0.88557(19) 0.5159(3) 0.14320(6) 0.0376(5) Uani d . 1 1 . .
    C C20 0.8029(2) 0.3992(3) 0.11556(7) 0.0403(6) Uani d . 1 1 . .
    C C21 0.8728(2) 0.3585(3) 0.07798(7) 0.0412(6) Uani d . 1 1 . .
    C C22 0.8357(2) 0.2882(3) 0.04033(8) 0.0530(7) Uani d . 1 1 . .
    H H22 0.7571 0.2629 0.0352 0.064 Uiso calc R 1 1 . .
    C C23 0.9177(3) 0.2571(3) 0.01084(8) 0.0632(8) Uani d . 1 1 . .
    H H23 0.8940 0.2103 -0.0147 0.076 Uiso calc R 1 1 . .
    C C24 1.0348(3) 0.2935(4) 0.01796(8) 0.0647(8) Uani d . 1 1 . .
    H H24 1.0885 0.2691 -0.0026 0.078 Uiso calc R 1 1 . .
    C C25 1.0732(2) 0.3655(3) 0.05511(8) 0.0552(7) Uani d . 1 1 . .
    H H25 1.1518 0.3913 0.0600 0.066 Uiso calc R 1 1 . .
    C C26 0.9898(2) 0.3977(3) 0.08485(7) 0.0428(6) Uani d . 1 1 . .
    C C27 1.0082(2) 0.4737(3) 0.12642(7) 0.0446(6) Uani d . 1 1 . .
    C C28 0.9643(2) 0.5013(4) 0.21783(7) 0.0655(8) Uani d . 1 1 . .
    H H28A 1.0137 0.4006 0.2184 0.079 Uiso calc R 1 1 . .
    H H28B 1.0118 0.6001 0.2114 0.079 Uiso calc R 1 1 . .
    C C29 0.9052(3) 0.5235(4) 0.25785(8) 0.0727(9) Uani d . 1 1 . .
    H H29A 0.9546 0.5866 0.2774 0.087 Uiso calc R 1 1 . .
    H H29B 0.8869 0.4135 0.2700 0.087 Uiso calc R 1 1 . .
    C C30 0.7948(2) 0.6211(4) 0.24787(7) 0.0576(7) Uani d . 1 1 . .
    H H30A 0.8036 0.7400 0.2558 0.069 Uiso calc R 1 1 . .
    H H30B 0.7293 0.5730 0.2626 0.069 Uiso calc R 1 1 . .
    C C31 0.7756(2) 0.6046(3) 0.20060(6) 0.0432(6) Uani d . 1 1 . .
    H H31 0.6970 0.5608 0.1941 0.052 Uiso calc R 1 1 . .
    C C32 0.7991(2) 0.7655(3) 0.17556(6) 0.0424(6) Uani d . 1 1 . .
    H H32A 0.8600 0.8335 0.1891 0.051 Uiso calc R 1 1 . .
    H H32B 0.7287 0.8341 0.1727 0.051 Uiso calc R 1 1 . .
    C C33 0.9311(2) 0.8179(3) 0.11405(7) 0.0413(6) Uani d . 1 1 . .
    C C34 1.1133(2) 0.9561(4) 0.12607(8) 0.0693(8) Uani d . 1 1 . .
    H H34A 1.1559 0.8824 0.1079 0.104 Uiso calc R 1 1 . .
    H H34B 1.1632 0.9908 0.1490 0.104 Uiso calc R 1 1 . .
    H H34C 1.0873 1.0551 0.1108 0.104 Uiso calc R 1 1 . .
    N N1 0.55049(16) 0.7704(3) 0.06619(6) 0.0451(5) Uani d . 1 1 . .
    N N2 0.86574(17) 0.4818(2) 0.18691(5) 0.0433(5) Uani d . 1 1 . .
    O O1 0.64164(18) 0.8632(2) -0.10114(5) 0.0725(6) Uani d . 1 1 . .
    O O2 0.35322(16) 0.7067(2) 0.07968(5) 0.0623(5) Uani d . 1 1 . .
    O O3 0.50681(14) 0.8443(2) 0.16232(5) 0.0511(4) Uani d . 1 1 . .
    O O4 0.70046(13) 0.49763(19) 0.10630(4) 0.0429(4) Uani d . 1 1 . .
    O O5 0.76948(16) 0.2530(2) 0.13645(5) 0.0549(5) Uani d . 1 1 . .
    H H5A 0.7789 0.2671 0.1617 0.082 Uiso calc R 1 1 . .
    O O6 1.10093(16) 0.4957(3) 0.14436(5) 0.0694(6) Uani d . 1 1 . .
    O O7 0.93303(17) 0.8573(3) 0.07831(5) 0.0721(6) Uani d . 1 1 . .
    O O8 1.01251(15) 0.8656(2) 0.14184(5) 0.0608(5) Uani d . 1 1 . .
loop_
    _atom_site_aniso_label
    _atom_site_aniso_U_11
    _atom_site_aniso_U_22
    _atom_site_aniso_U_33
    _atom_site_aniso_U_12
    _atom_site_aniso_U_13
    _atom_site_aniso_U_23
    C1 0.0358(14) 0.0458(14) 0.0416(14) 0.0071(11) -0.0018(11) 0.0055(11)
    C2 0.0393(15) 0.0575(16) 0.0512(15) -0.0035(12) -0.0038(12) 0.0050(12)
    C3 0.0522(18) 0.0579(17) 0.0462(15) -0.0057(13) -0.0102(13) -0.0054(12)
    C4 0.0559(18) 0.0500(15) 0.0392(14) 0.0028(13) 0.0005(12) 0.0003(11)
    C5 0.0516(17) 0.0559(16) 0.0464(15) -0.0085(13) 0.0000(13) 0.0057(12)
    C6 0.0455(16) 0.0530(16) 0.0419(14) -0.0050(12) -0.0043(12) 0.0017(12)
    C7 0.129(3) 0.099(3) 0.0503(18) -0.027(2) -0.0015(19) -0.0174(17)
    C8 0.0378(14) 0.0492(15) 0.0378(12) 0.0021(11) 0.0012(11) 0.0019(11)
    C9 0.0383(15) 0.0469(14) 0.0410(13) 0.0012(11) 0.0075(11) 0.0005(11)
    C10 0.0393(17) 0.0534(16) 0.0508(15) 0.0046(12) 0.0038(13) 0.0019(12)
    C11 0.0358(15) 0.0427(14) 0.0455(14) 0.0051(11) 0.0087(11) 0.0009(11)
    C12 0.0457(16) 0.0552(16) 0.0524(16) -0.0035(12) -0.0003(13) -0.0113(13)
    C13 0.065(2) 0.0616(18) 0.0421(15) 0.0095(15) -0.0004(14) -0.0056(13)
    C14 0.0593(19) 0.0568(17) 0.0535(17) 0.0075(14) 0.0157(14) 0.0056(13)
    C15 0.0406(16) 0.0626(18) 0.0599(17) -0.0058(13) 0.0073(13) -0.0004(14)
    C16 0.0370(15) 0.0630(16) 0.0434(14) 0.0010(12) -0.0007(12) -0.0036(12)
    C17 0.0344(14) 0.0468(14) 0.0331(12) 0.0000(11) 0.0019(10) -0.0011(10)
    C18 0.0333(13) 0.0406(13) 0.0327(11) -0.0010(10) 0.0012(10) -0.0024(10)
    C19 0.0360(14) 0.0441(14) 0.0327(12) 0.0005(10) 0.0012(10) -0.0017(10)
    C20 0.0357(14) 0.0424(14) 0.0428(13) -0.0022(11) -0.0003(11) -0.0013(11)
    C21 0.0464(16) 0.0374(13) 0.0399(13) 0.0038(11) 0.0027(11) -0.0030(10)
    C22 0.0586(18) 0.0508(16) 0.0494(15) 0.0017(13) -0.0016(14) -0.0113(12)
    C23 0.072(2) 0.070(2) 0.0471(16) 0.0051(16) -0.0005(15) -0.0192(13)
    C24 0.069(2) 0.078(2) 0.0472(16) 0.0126(16) 0.0133(15) -0.0088(14)
    C25 0.0470(17) 0.0676(18) 0.0515(16) 0.0088(13) 0.0082(13) -0.0012(13)
    C26 0.0430(16) 0.0470(15) 0.0385(13) 0.0078(11) 0.0036(11) -0.0010(11)
    C27 0.0363(15) 0.0523(15) 0.0451(14) 0.0018(11) -0.0019(12) -0.0011(11)
    C28 0.0622(19) 0.092(2) 0.0416(15) 0.0089(16) -0.0119(13) 0.0089(15)
    C29 0.096(3) 0.078(2) 0.0435(16) -0.0044(18) -0.0176(15) -0.0007(14)
    C30 0.063(2) 0.0757(19) 0.0339(13) -0.0116(15) 0.0076(12) -0.0020(13)
    C31 0.0398(15) 0.0565(15) 0.0334(12) -0.0062(12) 0.0045(11) -0.0040(11)
    C32 0.0431(15) 0.0503(15) 0.0340(12) -0.0014(11) 0.0034(10) -0.0055(10)
    C33 0.0427(15) 0.0446(14) 0.0364(13) -0.0013(11) 0.0007(11) -0.0020(11)
    C34 0.0558(19) 0.088(2) 0.0643(18) -0.0359(16) 0.0021(14) 0.0101(16)
    N1 0.0325(12) 0.0625(14) 0.0403(11) 0.0034(9) -0.0006(9) 0.0083(9)
    N2 0.0451(13) 0.0527(12) 0.0320(10) 0.0002(10) -0.0013(9) 0.0025(9)
    O1 0.0945(16) 0.0825(14) 0.0404(10) -0.0238(11) 0.0005(10) -0.0019(9)
    O2 0.0365(12) 0.0868(14) 0.0636(12) -0.0041(10) 0.0012(9) 0.0034(10)
    O3 0.0526(11) 0.0489(10) 0.0525(10) -0.0027(8) 0.0174(9) -0.0059(8)
    O4 0.0334(9) 0.0449(10) 0.0502(9) -0.0012(7) -0.0027(7) -0.0069(8)
    O5 0.0636(12) 0.0470(11) 0.0543(10) -0.0104(9) 0.0041(10) 0.0032(8)
    O6 0.0409(12) 0.1050(16) 0.0618(12) 0.0020(11) -0.0062(9) -0.0172(11)
    O7 0.0787(15) 0.0973(15) 0.0402(11) -0.0351(11) -0.0028(9) 0.0131(10)
    O8 0.0526(12) 0.0825(13) 0.0471(10) -0.0282(10) -0.0061(9) 0.0101(9)
_geom_special_details
;
All e.s.d.'s (except the e.s.d. in the dihedral angle between two l.s. planes)
are estimated using the full covariance matrix. The cell e.s.d.'s are taken
into account individually in the estimation of e.s.d.'s in distances, angles
and torsion angles; correlations between e.s.d.'s in cell parameters are only
used when they are defined by crystal symmetry. An approximate (isotropic)
treatment of cell e.s.d.'s is used for estimating e.s.d.'s involving l.s.
planes.
;
loop_
    _geom_bond_atom_site_label_1
    _geom_bond_atom_site_label_2
    _geom_bond_site_symmetry_2
    _geom_bond_distance
    _geom_bond_publ_flag
    C1 C2 . 1.376(3) ?
    C1 C6 . 1.387(3) ?
    C1 N1 . 1.410(3) ?
    C2 C3 . 1.379(3) ?
    C2 H2 . 0.9300 ?
    C3 C4 . 1.379(3) ?
    C3 H3 . 0.9300 ?
    C4 C5 . 1.373(3) ?
    C4 O1 . 1.374(3) ?
    C5 C6 . 1.371(3) ?
    C5 H5 . 0.9300 ?
    C6 H6 . 0.9300 ?
    C7 O1 . 1.393(3) ?
    C7 H7A . 0.9600 ?
    C7 H7B . 0.9600 ?
    C7 H7C . 0.9600 ?
    C8 N1 . 1.475(3) ?
    C8 C17 . 1.518(3) ?
    C8 C9 . 1.543(3) ?
    C8 H8 . 0.9800 ?
    C9 O3 . 1.409(3) ?
    C9 C10 . 1.539(3) ?
    C9 H9 . 0.9800 ?
    C10 O2 . 1.209(3) ?
    C10 N1 . 1.364(3) ?
    C11 C12 . 1.372(3) ?
    C11 C16 . 1.379(3) ?
    C11 O3 . 1.383(3) ?
    C12 C13 . 1.373(3) ?
    C12 H12 . 0.9300 ?
    C13 C14 . 1.374(3) ?
    C13 H13 . 0.9300 ?
    C14 C15 . 1.365(3) ?
    C14 H14 . 0.9300 ?
    C15 C16 . 1.368(3) ?
    C15 H15 . 0.9300 ?
    C16 H16 . 0.9300 ?
    C17 O4 . 1.436(3) ?
    C17 C18 . 1.546(3) ?
    C17 H17 . 0.9800 ?
    C18 C33 . 1.526(3) ?
    C18 C32 . 1.533(3) ?
    C18 C19 . 1.593(3) ?
    C19 N2 . 1.449(3) ?
    C19 C27 . 1.547(3) ?
    C19 C20 . 1.572(3) ?
    C20 O5 . 1.385(3) ?
    C20 O4 . 1.427(3) ?
    C20 C21 . 1.495(3) ?
    C21 C26 . 1.384(3) ?
    C21 C22 . 1.384(3) ?
    C22 C23 . 1.368(3) ?
    C22 H22 . 0.9300 ?
    C23 C24 . 1.381(4) ?
    C23 H23 . 0.9300 ?
    C24 C25 . 1.380(3) ?
    C24 H24 . 0.9300 ?
    C25 C26 . 1.386(3) ?
    C25 H25 . 0.9300 ?
    C26 C27 . 1.469(3) ?
    C27 O6 . 1.206(3) ?
    C28 C29 . 1.474(4) ?
    C28 N2 . 1.491(3) ?
    C28 H28A . 0.9700 ?
    C28 H28B . 0.9700 ?
    C29 C30 . 1.503(4) ?
    C29 H29A . 0.9700 ?
    C29 H29B . 0.9700 ?
    C30 C31 . 1.531(3) ?
    C30 H30A . 0.9700 ?
    C30 H30B . 0.9700 ?
    C31 N2 . 1.483(3) ?
    C31 C32 . 1.521(3) ?
    C31 H31 . 0.9800 ?
    C32 H32A . 0.9700 ?
    C32 H32B . 0.9700 ?
    C33 O7 . 1.186(2) ?
    C33 O8 . 1.327(3) ?
    C34 O8 . 1.453(3) ?
    C34 H34A . 0.9600 ?
    C34 H34B . 0.9600 ?
    C34 H34C . 0.9600 ?
    O5 H5A . 0.8200 ?
loop_
    _geom_angle_atom_site_label_1
    _geom_angle_atom_site_label_2
    _geom_angle_atom_site_label_3
    _geom_angle_site_symmetry_1
    _geom_angle_site_symmetry_3
    _geom_angle
    _geom_angle_publ_flag
    C2 C1 C6 . . 119.6(2) ?
    C2 C1 N1 . . 121.4(2) ?
    C6 C1 N1 . . 119.0(2) ?
    C1 C2 C3 . . 120.5(2) ?
    C1 C2 H2 . . 119.8 ?
    C3 C2 H2 . . 119.8 ?
    C2 C3 C4 . . 119.4(2) ?
    C2 C3 H3 . . 120.3 ?
    C4 C3 H3 . . 120.3 ?
    C5 C4 O1 . . 115.1(2) ?
    C5 C4 C3 . . 120.4(2) ?
    O1 C4 C3 . . 124.6(2) ?
    C6 C5 C4 . . 120.2(2) ?
    C6 C5 H5 . . 119.9 ?
    C4 C5 H5 . . 119.9 ?
    C5 C6 C1 . . 120.0(2) ?
    C5 C6 H6 . . 120.0 ?
    C1 C6 H6 . . 120.0 ?
    O1 C7 H7A . . 109.5 ?
    O1 C7 H7B . . 109.5 ?
    H7A C7 H7B . . 109.5 ?
    O1 C7 H7C . . 109.5 ?
    H7A C7 H7C . . 109.5 ?
    H7B C7 H7C . . 109.5 ?
    N1 C8 C17 . . 114.50(18) ?
    N1 C8 C9 . . 86.40(17) ?
    C17 C8 C9 . . 117.85(19) ?
    N1 C8 H8 . . 111.9 ?
    C17 C8 H8 . . 111.9 ?
    C9 C8 H8 . . 111.9 ?
    O3 C9 C10 . . 120.2(2) ?
    O3 C9 C8 . . 114.22(19) ?
    C10 C9 C8 . . 86.58(17) ?
    O3 C9 H9 . . 111.2 ?
    C10 C9 H9 . . 111.2 ?
    C8 C9 H9 . . 111.2 ?
    O2 C10 N1 . . 132.7(2) ?
    O2 C10 C9 . . 136.7(2) ?
    N1 C10 C9 . . 90.6(2) ?
    C12 C11 C16 . . 120.6(2) ?
    C12 C11 O3 . . 117.1(2) ?
    C16 C11 O3 . . 122.3(2) ?
    C11 C12 C13 . . 119.1(2) ?
    C11 C12 H12 . . 120.4 ?
    C13 C12 H12 . . 120.4 ?
    C12 C13 C14 . . 120.6(2) ?
    C12 C13 H13 . . 119.7 ?
    C14 C13 H13 . . 119.7 ?
    C15 C14 C13 . . 119.6(2) ?
    C15 C14 H14 . . 120.2 ?
    C13 C14 H14 . . 120.2 ?
    C14 C15 C16 . . 120.8(3) ?
    C14 C15 H15 . . 119.6 ?
    C16 C15 H15 . . 119.6 ?
    C15 C16 C11 . . 119.3(2) ?
    C15 C16 H16 . . 120.4 ?
    C11 C16 H16 . . 120.4 ?
    O4 C17 C8 . . 108.33(18) ?
    O4 C17 C18 . . 106.63(16) ?
    C8 C17 C18 . . 116.62(18) ?
    O4 C17 H17 . . 108.3 ?
    C8 C17 H17 . . 108.3 ?
    C18 C17 H17 . . 108.3 ?
    C33 C18 C32 . . 112.46(18) ?
    C33 C18 C17 . . 109.74(17) ?
    C32 C18 C17 . . 115.58(18) ?
    C33 C18 C19 . . 113.03(18) ?
    C32 C18 C19 . . 102.27(16) ?
    C17 C18 C19 . . 103.27(16) ?
    N2 C19 C27 . . 117.35(18) ?
    N2 C19 C20 . . 109.40(17) ?
    C27 C19 C20 . . 102.52(17) ?
    N2 C19 C18 . . 108.18(17) ?
    C27 C19 C18 . . 115.38(18) ?
    C20 C19 C18 . . 102.71(16) ?
    O5 C20 O4 . . 108.25(18) ?
    O5 C20 C21 . . 111.76(19) ?
    O4 C20 C21 . . 113.51(18) ?
    O5 C20 C19 . . 112.18(17) ?
    O4 C20 C19 . . 106.39(17) ?
    C21 C20 C19 . . 104.65(18) ?
    C26 C21 C22 . . 120.2(2) ?
    C26 C21 C20 . . 110.86(19) ?
    C22 C21 C20 . . 128.9(2) ?
    C23 C22 C21 . . 118.2(3) ?
    C23 C22 H22 . . 120.9 ?
    C21 C22 H22 . . 120.9 ?
    C22 C23 C24 . . 121.7(2) ?
    C22 C23 H23 . . 119.2 ?
    C24 C23 H23 . . 119.2 ?
    C25 C24 C23 . . 121.0(3) ?
    C25 C24 H24 . . 119.5 ?
    C23 C24 H24 . . 119.5 ?
    C24 C25 C26 . . 117.2(3) ?
    C24 C25 H25 . . 121.4 ?
    C26 C25 H25 . . 121.4 ?
    C21 C26 C25 . . 121.8(2) ?
    C21 C26 C27 . . 110.6(2) ?
    C25 C26 C27 . . 127.6(2) ?
    O6 C27 C26 . . 126.5(2) ?
    O6 C27 C19 . . 126.6(2) ?
    C26 C27 C19 . . 106.85(19) ?
    C29 C28 N2 . . 103.6(2) ?
    C29 C28 H28A . . 111.0 ?
    N2 C28 H28A . . 111.0 ?
    C29 C28 H28B . . 111.0 ?
    N2 C28 H28B . . 111.0 ?
    H28A C28 H28B . . 109.0 ?
    C28 C29 C30 . . 105.9(2) ?
    C28 C29 H29A . . 110.6 ?
    C30 C29 H29A . . 110.6 ?
    C28 C29 H29B . . 110.6 ?
    C30 C29 H29B . . 110.6 ?
    H29A C29 H29B . . 108.7 ?
    C29 C30 C31 . . 105.5(2) ?
    C29 C30 H30A . . 110.6 ?
    C31 C30 H30A . . 110.6 ?
    C29 C30 H30B . . 110.6 ?
    C31 C30 H30B . . 110.6 ?
    H30A C30 H30B . . 108.8 ?
    N2 C31 C32 . . 104.47(18) ?
    N2 C31 C30 . . 105.24(19) ?
    C32 C31 C30 . . 115.39(19) ?
    N2 C31 H31 . . 110.5 ?
    C32 C31 H31 . . 110.5 ?
    C30 C31 H31 . . 110.5 ?
    C31 C32 C18 . . 105.32(17) ?
    C31 C32 H32A . . 110.7 ?
    C18 C32 H32A . . 110.7 ?
    C31 C32 H32B . . 110.7 ?
    C18 C32 H32B . . 110.7 ?
    H32A C32 H32B . . 108.8 ?
    O7 C33 O8 . . 123.1(2) ?
    O7 C33 C18 . . 124.2(2) ?
    O8 C33 C18 . . 112.65(19) ?
    O8 C34 H34A . . 109.5 ?
    O8 C34 H34B . . 109.5 ?
    H34A C34 H34B . . 109.5 ?
    O8 C34 H34C . . 109.5 ?
    H34A C34 H34C . . 109.5 ?
    H34B C34 H34C . . 109.5 ?
    C10 N1 C1 . . 134.0(2) ?
    C10 N1 C8 . . 96.14(18) ?
    C1 N1 C8 . . 129.89(19) ?
    C19 N2 C31 . . 106.95(16) ?
    C19 N2 C28 . . 119.41(18) ?
    C31 N2 C28 . . 104.83(18) ?
    C4 O1 C7 . . 118.1(2) ?
    C11 O3 C9 . . 115.24(17) ?
    C20 O4 C17 . . 106.50(16) ?
    C20 O5 H5A . . 109.5 ?
    C33 O8 C34 . . 116.94(19) ?
loop_
    _geom_torsion_atom_site_label_1
    _geom_torsion_atom_site_label_2
    _geom_torsion_atom_site_label_3
    _geom_torsion_atom_site_label_4
    _geom_torsion_site_symmetry_1
    _geom_torsion_site_symmetry_2
    _geom_torsion_site_symmetry_3
    _geom_torsion_site_symmetry_4
    _geom_torsion
    _geom_torsion_publ_flag
    C6 C1 C2 C3 . . . . -0.3(4) ?
    N1 C1 C2 C3 . . . . -179.3(2) ?
    C1 C2 C3 C4 . . . . 0.5(4) ?
    C2 C3 C4 C5 . . . . -0.3(4) ?
    C2 C3 C4 O1 . . . . 179.5(2) ?
    O1 C4 C5 C6 . . . . -179.8(2) ?
    C3 C4 C5 C6 . . . . 0.0(4) ?
    C4 C5 C6 C1 . . . . 0.2(4) ?
    C2 C1 C6 C5 . . . . 0.0(4) ?
    N1 C1 C6 C5 . . . . 179.1(2) ?
    N1 C8 C9 O3 . . . . -125.71(19) ?
    C17 C8 C9 O3 . . . . 118.4(2) ?
    N1 C8 C9 C10 . . . . -3.95(16) ?
    C17 C8 C9 C10 . . . . -119.8(2) ?
    O3 C9 C10 O2 . . . . -63.1(4) ?
    C8 C9 C10 O2 . . . . -179.2(3) ?
    O3 C9 C10 N1 . . . . 120.4(2) ?
    C8 C9 C10 N1 . . . . 4.26(18) ?
    C16 C11 C12 C13 . . . . 0.4(4) ?
    O3 C11 C12 C13 . . . . 179.4(2) ?
    C11 C12 C13 C14 . . . . 0.1(4) ?
    C12 C13 C14 C15 . . . . -0.3(4) ?
    C13 C14 C15 C16 . . . . 0.1(4) ?
    C14 C15 C16 C11 . . . . 0.3(4) ?
    C12 C11 C16 C15 . . . . -0.6(4) ?
    O3 C11 C16 C15 . . . . -179.6(2) ?
    N1 C8 C17 O4 . . . . -69.7(2) ?
    C9 C8 C17 O4 . . . . 29.6(3) ?
    N1 C8 C17 C18 . . . . 170.06(18) ?
    C9 C8 C17 C18 . . . . -90.6(2) ?
    O4 C17 C18 C33 . . . . 144.22(17) ?
    C8 C17 C18 C33 . . . . -94.7(2) ?
    O4 C17 C18 C32 . . . . -87.3(2) ?
    C8 C17 C18 C32 . . . . 33.8(3) ?
    O4 C17 C18 C19 . . . . 23.5(2) ?
    C8 C17 C18 C19 . . . . 144.57(18) ?
    C33 C18 C19 N2 . . . . 124.31(19) ?
    C32 C18 C19 N2 . . . . 3.2(2) ?
    C17 C18 C19 N2 . . . . -117.18(18) ?
    C33 C18 C19 C27 . . . . -9.4(2) ?
    C32 C18 C19 C27 . . . . -130.54(19) ?
    C17 C18 C19 C27 . . . . 109.1(2) ?
    C33 C18 C19 C20 . . . . -120.06(19) ?
    C32 C18 C19 C20 . . . . 118.79(17) ?
    C17 C18 C19 C20 . . . . -1.6(2) ?
    N2 C19 C20 O5 . . . . -24.3(3) ?
    C27 C19 C20 O5 . . . . 100.9(2) ?
    C18 C19 C20 O5 . . . . -139.07(18) ?
    N2 C19 C20 O4 . . . . 93.87(19) ?
    C27 C19 C20 O4 . . . . -140.89(17) ?
    C18 C19 C20 O4 . . . . -20.9(2) ?
    N2 C19 C20 C21 . . . . -145.69(18) ?
    C27 C19 C20 C21 . . . . -20.4(2) ?
    C18 C19 C20 C21 . . . . 99.57(19) ?
    O5 C20 C21 C26 . . . . -106.8(2) ?
    O4 C20 C21 C26 . . . . 130.4(2) ?
    C19 C20 C21 C26 . . . . 14.8(2) ?
    O5 C20 C21 C22 . . . . 72.0(3) ?
    O4 C20 C21 C22 . . . . -50.8(3) ?
    C19 C20 C21 C22 . . . . -166.4(2) ?
    C26 C21 C22 C23 . . . . 1.0(4) ?
    C20 C21 C22 C23 . . . . -177.8(2) ?
    C21 C22 C23 C24 . . . . 0.2(4) ?
    C22 C23 C24 C25 . . . . -1.0(4) ?
    C23 C24 C25 C26 . . . . 0.6(4) ?
    C22 C21 C26 C25 . . . . -1.3(4) ?
    C20 C21 C26 C25 . . . . 177.6(2) ?
    C22 C21 C26 C27 . . . . 178.8(2) ?
    C20 C21 C26 C27 . . . . -2.2(3) ?
    C24 C25 C26 C21 . . . . 0.5(4) ?
    C24 C25 C26 C27 . . . . -179.7(2) ?
    C21 C26 C27 O6 . . . . 167.0(2) ?
    C25 C26 C27 O6 . . . . -12.8(4) ?
    C21 C26 C27 C19 . . . . -11.7(3) ?
    C25 C26 C27 C19 . . . . 168.5(2) ?
    N2 C19 C27 O6 . . . . -39.2(3) ?
    C20 C19 C27 O6 . . . . -159.0(2) ?
    C18 C19 C27 O6 . . . . 90.2(3) ?
    N2 C19 C27 C26 . . . . 139.48(19) ?
    C20 C19 C27 C26 . . . . 19.6(2) ?
    C18 C19 C27 C26 . . . . -91.2(2) ?
    N2 C28 C29 C30 . . . . -34.4(3) ?
    C28 C29 C30 C31 . . . . 16.9(3) ?
    C29 C30 C31 N2 . . . . 7.0(3) ?
    C29 C30 C31 C32 . . . . -107.5(2) ?
    N2 C31 C32 C18 . . . . 35.7(2) ?
    C30 C31 C32 C18 . . . . 150.7(2) ?
    C33 C18 C32 C31 . . . . -144.90(19) ?
    C17 C18 C32 C31 . . . . 88.0(2) ?
    C19 C18 C32 C31 . . . . -23.4(2) ?
    C32 C18 C33 O7 . . . . -139.0(2) ?
    C17 C18 C33 O7 . . . . -8.9(3) ?
    C19 C18 C33 O7 . . . . 105.8(3) ?
    C32 C18 C33 O8 . . . . 43.1(3) ?
    C17 C18 C33 O8 . . . . 173.25(19) ?
    C19 C18 C33 O8 . . . . -72.1(2) ?
    O2 C10 N1 C1 . . . . 0.4(5) ?
    C9 C10 N1 C1 . . . . 177.1(2) ?
    O2 C10 N1 C8 . . . . 178.8(3) ?
    C9 C10 N1 C8 . . . . -4.47(19) ?
    C2 C1 N1 C10 . . . . -25.0(4) ?
    C6 C1 N1 C10 . . . . 156.0(3) ?
    C2 C1 N1 C8 . . . . 157.1(2) ?
    C6 C1 N1 C8 . . . . -21.9(3) ?
    C17 C8 N1 C10 . . . . 123.5(2) ?
    C9 C8 N1 C10 . . . . 4.47(19) ?
    C17 C8 N1 C1 . . . . -58.0(3) ?
    C9 C8 N1 C1 . . . . -177.0(2) ?
    C27 C19 N2 C31 . . . . 151.62(19) ?
    C20 C19 N2 C31 . . . . -92.2(2) ?
    C18 C19 N2 C31 . . . . 18.9(2) ?
    C27 C19 N2 C28 . . . . 33.0(3) ?
    C20 C19 N2 C28 . . . . 149.1(2) ?
    C18 C19 N2 C28 . . . . -99.7(2) ?
    C32 C31 N2 C19 . . . . -33.9(2) ?
    C30 C31 N2 C19 . . . . -155.86(18) ?
    C32 C31 N2 C28 . . . . 93.8(2) ?
    C30 C31 N2 C28 . . . . -28.1(2) ?
    C29 C28 N2 C19 . . . . 158.7(2) ?
    C29 C28 N2 C31 . . . . 39.0(3) ?
    C5 C4 O1 C7 . . . . 168.1(3) ?
    C3 C4 O1 C7 . . . . -11.7(4) ?
    C12 C11 O3 C9 . . . . 140.2(2) ?
    C16 C11 O3 C9 . . . . -40.7(3) ?
    C10 C9 O3 C11 . . . . 96.4(2) ?
    C8 C9 O3 C11 . . . . -162.82(18) ?
    O5 C20 O4 C17 . . . . 157.98(16) ?
    C21 C20 O4 C17 . . . . -77.3(2) ?
    C19 C20 O4 C17 . . . . 37.2(2) ?
    C8 C17 O4 C20 . . . . -164.82(16) ?
    C18 C17 O4 C20 . . . . -38.6(2) ?
    O7 C33 O8 C34 . . . . -6.0(4) ?
    C18 C33 O8 C34 . . . . 171.9(2) ?
loop_
    _geom_hbond_atom_site_label_D
    _geom_hbond_atom_site_label_H
    _geom_hbond_atom_site_label_A
    _geom_hbond_site_symmetry_A
    _geom_hbond_distance_DH
    _geom_hbond_distance_HA
    _geom_hbond_distance_DA
    _geom_hbond_angle_DHA
    _geom_hbond_publ_flag
    O5 H5A N2 . 0.82 2.10 2.638(2) 122 y
    C15 H15 O6 1_455 0.93 2.56 3.231(3) 129 y
    C16 H16 O2 . 0.93 2.59 3.405(3) 146 n
    C32 H32B O3 . 0.97 2.55 3.413(3) 148 n
    C12 H12 Cg7 2_655 0.93 2.95 3.775(3) 149 y
