# Supplementary material for: Methyl 11-hy­droxy-9-[1-(4-meth­oxy­phen­yl)-4-oxo-3-phen­oxy­azetidin-2-yl]-18-oxo-10-oxa-2-aza­penta­cyclo­[9.7.0.01,8.02,6.012,17]octa­deca-12(17),13,15-triene-8-carboxyl­ate
Source: Acta Crystallogr Sect E Struct Rep Online. 2012 Jun 23;68(Pt 7):o2200–1. doi: 10.1107/S1600536812027341 (PMC3393998; doi:10.1107/S1600536812027341)
Supplement: Supplementary file 2 [file e-68-o2200-Isup2.hkl]

#
# h,k,l, Fc-squared, Fo-squared, sigma(Fo-squared) and status flag
#
data_I
_shelx_title ' BLIDPZC in P2(1)/c'
_shelx_refln_list_code          4
_shelx_F_calc_maximum      226.34
_exptl_crystal_F_000      1256.00
_reflns_d_resolution_high  0.7490
 
loop_
 _symmetry_equiv_pos_as_xyz
 'x, y, z'
 '-x, y+1/2, -z+1/2'
 '-x, -y, -z'
 'x, -y-1/2, z-1/2'
 
_cell_length_a    11.4251
_cell_length_b     7.8362
_cell_length_c    32.0413
_cell_angle_alpha  90.000
_cell_angle_beta   91.313
_cell_angle_gamma  90.000
 
_shelx_F_squared_multiplier     1.000
 
loop_
 _refln_index_h
 _refln_index_k
 _refln_index_l
 _refln_F_squared_calc
 _refln_F_squared_meas
 _refln_F_squared_sigma
 _refln_observed_status
   1   0   0        8.86       13.69      4.06 o
   2   0   0    14562.15    13977.17    545.50 o
   3   0   0      150.01       89.73     22.81 o
   4   0   0      150.34      140.94     23.83 o
   5   0   0     2456.87     2617.49    126.74 o
   6   0   0      863.74      973.89     66.41 o
   7   0   0      462.10      405.58     46.64 o
   8   0   0       95.48       99.87     35.99 o
   9   0   0     1083.73     1069.71     89.23 o
  10   0   0       72.97       44.11     36.50 o
  11   0   0      183.87      168.31     48.16 o
  12   0   0       13.02       42.59     41.57 o
  13   0   0        0.12      -16.22     35.49 o
  14   0   0       85.90       77.57     50.19 o
  15   0   0        0.29      -39.54     39.54 o
   1   1   0     1230.43     1099.75     27.51 o
   2   1   0       96.19       95.92      5.84 o
   3   1   0     2599.29     2597.71     53.29 o
   4   1   0        0.14        0.39      7.14 o
   5   1   0     1279.50     1416.91     41.63 o
   6   1   0      727.06      771.85     23.18 o
   7   1   0       66.87       59.74      8.32 o
   8   1   0       12.39       19.99     10.21 o
   9   1   0       40.09       78.05     27.77 o
  10   1   0      374.41      316.57     38.88 o
  11   1   0        9.93      -14.91     26.36 o
  12   1   0       93.95       91.25     33.71 o
  13   1   0        0.61       -7.79     40.05 o
  14   1   0        0.11      -12.70     27.77 o
  15   1   0        5.79      -17.18     33.69 o
   0   2   0    41677.28    39126.07    565.40 o
   1   2   0    51229.47    49167.27    724.47 o
   2   2   0     5752.61     5701.61    107.84 o
   3   2   0     5376.03     5364.02     93.35 o
   4   2   0     1499.42     1536.96     32.41 o
   5   2   0     3026.53     3193.15     59.02 o
   6   2   0        1.59        8.37      8.99 o
   7   2   0     1839.38     1817.78     47.41 o
   8   2   0      314.62      320.12     17.41 o
   9   2   0      235.55      211.20     34.72 o
  10   2   0     1388.11     1366.00     80.10 o
  11   2   0       44.41       36.21     27.07 o
  12   2   0       35.32       49.52     30.29 o
  13   2   0        2.75       -2.28     26.53 o
  14   2   0       20.21       15.94     39.04 o
   1   3   0     1567.74     1479.17     30.19 o
   2   3   0      411.48      377.54     10.98 o
   3   3   0        9.03        4.98      4.79 o
   4   3   0     1035.99     1125.94     27.71 o
   5   3   0        3.51       -6.93      6.93 o
   6   3   0      364.17      380.88     16.80 o
   7   3   0      202.94      202.17     21.35 o
   8   3   0      641.58      669.99     29.38 o
   9   3   0       59.11       53.14     13.80 o
  10   3   0       43.91       48.96     36.76 o
  11   3   0      256.65      309.16     41.50 o
  12   3   0       49.79       59.20     30.41 o
  13   3   0       19.37       -4.76     30.93 o
  14   3   0       19.80       -9.62     64.64 o
   0   4   0     2368.09     2225.09    104.44 o
   1   4   0      437.12      429.62     22.98 o
   2   4   0     1092.24     1172.77     22.41 o
   3   4   0     3177.45     3134.73     63.70 o
   4   4   0      217.31      209.18     15.60 o
   5   4   0       81.55       85.15     11.15 o
   6   4   0      504.99      525.25     20.94 o
   7   4   0      224.01      221.52     19.65 o
   8   4   0        7.50      -12.95     12.95 o
   9   4   0       99.33       67.64     17.07 o
  10   4   0        8.53       -3.89     30.67 o
  11   4   0       20.57       13.57     24.40 o
  12   4   0       53.14      108.65     33.49 o
  13   4   0        0.80       26.43     19.94 o
  14   4   0       21.50       31.94     23.61 o
   1   5   0      319.92      315.57      9.77 o
   2   5   0       68.20       64.24      9.84 o
   3   5   0        9.87        7.42      6.58 o
   4   5   0        5.29        3.26      8.50 o
   5   5   0       84.81       86.27     11.15 o
   6   5   0      277.76      284.71     16.21 o
   7   5   0      434.41      537.02     24.35 o
   8   5   0        3.41       14.38     11.72 o
   9   5   0       35.01       15.12     11.17 o
  10   5   0       31.50       59.48     36.29 o
  11   5   0      168.33      168.63     27.19 o
  12   5   0       47.57       59.04     26.24 o
  13   5   0        7.22       18.35     31.69 o
   0   6   0       87.10       34.98     26.87 o
   1   6   0      397.69      343.20     32.45 o
   2   6   0       49.25       36.52     13.82 o
   3   6   0      319.82      333.27     24.00 o
   4   6   0      285.77      262.82     23.19 o
   5   6   0      820.21      848.70     29.05 o
   6   6   0        1.76       -0.95     11.36 o
   7   6   0       13.98       32.29     14.20 o
   8   6   0       85.15       71.27     19.03 o
   9   6   0      123.06      129.55     18.53 o
  10   6   0        2.36       14.67     16.17 o
  11   6   0       15.19       24.91     20.96 o
  12   6   0        2.05       -6.34     33.40 o
   1   7   0       15.23       34.95     19.99 o
   2   7   0      106.40       66.48     21.37 o
   3   7   0        2.45        0.10     12.42 o
   4   7   0        2.57       -3.38     12.60 o
   5   7   0      176.83      165.54     25.63 o
   6   7   0       35.11       27.60     16.03 o
   7   7   0      118.39      118.68     27.63 o
   8   7   0      164.42      133.44     48.92 o
   9   7   0        7.88        7.94     27.05 o
  10   7   0        6.05       -4.03     24.02 o
  11   7   0        2.20       -6.59     35.99 o
   0   8   0      586.05      625.60     68.44 o
   1   8   0       17.94       12.67     20.08 o
   2   8   0        1.83      -15.13     17.88 o
   3   8   0        4.89       -3.97     11.49 o
   4   8   0       29.88       27.09     19.77 o
   5   8   0        7.05       16.11     21.42 o
   6   8   0        4.54       -2.88     21.55 o
   7   8   0        0.70       11.15     21.79 o
   8   8   0        0.54       47.63     18.09 o
   9   8   0       55.68       76.13     21.79 o
   1   9   0       33.28       45.47     25.26 o
   2   9   0        1.22       -9.84     26.87 o
   3   9   0        0.13       -3.37     21.83 o
   4   9   0        1.83      -24.03     30.67 o
   5   9   0        0.06       23.52     13.74 o
   6   9   0        4.49      -14.52     23.57 o
   7   9   0        8.07       37.22     25.64 o
   0  10   0       17.38       60.33     42.08 o
   1  10   0       11.83        4.10     26.26 o
   2  10   0       10.47       -7.76     33.06 o
   3  10   0        7.85       20.44     18.87 o
   4  10   0        2.61       37.16     19.89 o
 -15   1   1       10.39       17.75     53.49 o
 -14   1   1        8.54       14.15     30.80 o
 -13   1   1        8.65       -3.88     27.38 o
 -12   1   1        2.89        7.97     27.05 o
 -11   1   1       62.83       30.75     44.11 o
 -10   1   1       32.30       16.76     50.44 o
  -9   1   1       20.11      -22.40     22.40 o
  -8   1   1        7.55       -5.80      8.65 o
  -7   1   1      454.39      487.85     18.09 o
  -6   1   1       33.09       41.11     10.31 o
  -5   1   1        0.05        5.33     10.10 o
  -4   1   1     2584.72     2558.68    104.44 o
  -3   1   1     2314.28     2481.49     61.58 o
  -2   1   1     6140.51     6031.42    115.38 o
  -1   1   1       15.21       18.83      3.41 o
   0   1   1     2507.17     2640.13     58.50 o
   1   1   1    27140.53    25543.90    458.73 o
   2   1   1     3964.84     3718.67     64.22 o
   3   1   1      236.59      262.73      9.47 o
   4   1   1       87.95      104.44     10.51 o
   5   1   1      107.98       97.57     10.76 o
   6   1   1        6.77       -6.08      6.08 o
   7   1   1      495.57      517.43     26.13 o
   8   1   1      206.65      218.12     29.18 o
   9   1   1      165.06      194.66     32.98 o
  10   1   1      604.80      589.13     48.38 o
  11   1   1      302.66      340.50     41.67 o
  12   1   1       47.28       69.90     31.01 o
  13   1   1       11.41       27.13     34.98 o
  14   1   1        1.59        5.25     30.61 o
  15   1   1       12.60      -11.27     33.15 o
 -14   2   1        1.50       -4.62     31.11 o
 -13   2   1       14.13        2.66     26.30 o
 -12   2   1       20.32       78.00     30.02 o
 -11   2   1        1.29       11.26     24.67 o
 -10   2   1       63.20      111.00     38.78 o
  -9   2   1       12.88       47.90     26.67 o
  -8   2   1       36.75       44.00     16.87 o
  -7   2   1      327.65      300.83     21.47 o
  -6   2   1      534.53      478.04     24.23 o
  -5   2   1     1349.07     1373.04     34.21 o
  -4   2   1     1250.83     1252.15     27.76 o
  -3   2   1        2.36       -4.14      5.06 o
  -2   2   1     4218.83     4232.12     81.57 o
  -1   2   1    18960.46    18698.00    282.96 o
   0   2   1       57.81       83.29      5.17 o
   1   2   1     1433.45     1416.71     29.21 o
   2   2   1    41221.82    40044.17    718.85 o
   3   2   1     7945.87     8044.59    136.60 o
   4   2   1        0.11       -3.45      5.67 o
   5   2   1     1249.95     1381.39     34.40 o
   6   2   1        0.43        0.97      5.07 o
   7   2   1       42.40       46.13      9.31 o
   8   2   1      462.25      499.48     25.97 o
   9   2   1        9.22       19.40     24.37 o
  10   2   1       26.29       58.47     26.87 o
  11   2   1       14.38       26.47     26.14 o
  12   2   1        0.19        6.42     26.17 o
  13   2   1       36.46       64.63     32.43 o
  14   2   1       20.83       41.27     32.41 o
 -14   3   1       38.59       59.79     24.56 o
 -13   3   1      167.05      199.02     41.42 o
 -12   3   1        5.56      -11.96     24.25 o
 -11   3   1        0.05       33.63     35.99 o
 -10   3   1      178.44      200.22     33.49 o
  -9   3   1      200.57      223.05     20.94 o
  -8   3   1       30.07       40.33     14.40 o
  -7   3   1        0.89       -7.88      8.65 o
  -6   3   1       54.11       65.31      7.98 o
  -5   3   1      136.30      160.15     12.78 o
  -4   3   1     5785.13     5876.60    104.13 o
  -3   3   1      589.06      591.12     19.40 o
  -2   3   1      712.64      700.57     16.53 o
  -1   3   1     1788.15     1745.74     38.82 o
   0   3   1     1663.97     1652.98     25.78 o
   1   3   1      366.76      342.69     10.06 o
   2   3   1     1382.32     1282.04     42.38 o
   3   3   1     3386.39     3543.66     72.34 o
   4   3   1     2543.41     2630.32     52.02 o
   5   3   1      384.36      381.78     15.79 o
   6   3   1      379.86      416.15     17.15 o
   7   3   1       86.74       31.49     18.59 o
   8   3   1       73.73       46.11     11.66 o
   9   3   1        0.30        6.42     10.44 o
  10   3   1      197.97      183.12     46.13 o
  11   3   1        5.31      -11.19     27.38 o
  12   3   1       52.26       24.83     27.93 o
  13   3   1       19.19       -1.07     29.39 o
  14   3   1        4.13      -28.15     28.15 o
 -14   4   1        4.03       12.51     31.63 o
 -13   4   1       39.40       50.86     26.01 o
 -12   4   1        4.16        4.22     18.80 o
 -11   4   1       48.37       45.81     31.94 o
 -10   4   1        1.76      -14.01     17.06 o
  -9   4   1       17.91        8.17     10.44 o
  -8   4   1      247.92      224.01     20.43 o
  -7   4   1      322.61      346.76     22.19 o
  -6   4   1      144.79      165.36     12.08 o
  -5   4   1      281.45      310.90     14.46 o
  -4   4   1      111.91       88.20      9.76 o
  -3   4   1      296.90      287.67     12.00 o
  -2   4   1      116.69      126.59      8.56 o
  -1   4   1       69.97       67.60      6.91 o
   0   4   1      125.11       92.36     11.37 o
   1   4   1      638.20      609.77     18.96 o
   2   4   1     1908.34     2043.04     34.48 o
   3   4   1     3841.87     3770.02     64.18 o
   4   4   1      919.02      856.18     34.39 o
   5   4   1        4.15        8.66      9.00 o
   6   4   1      425.62      406.78     18.71 o
   7   4   1        0.02       -6.85     12.41 o
   8   4   1        3.94        9.19     10.34 o
   9   4   1       36.23       18.05     14.32 o
  10   4   1        7.49       -1.91     17.80 o
  11   4   1        1.67        2.27     23.95 o
  12   4   1       61.76      140.71     35.51 o
  13   4   1       57.58       39.65     30.97 o
  14   4   1        0.22       19.66     21.73 o
 -13   5   1        1.99       -0.28     30.42 o
 -12   5   1       57.33       36.22     30.16 o
 -11   5   1        9.46       23.61     19.03 o
 -10   5   1        6.17        2.10     16.11 o
  -9   5   1       28.41       16.90     14.49 o
  -8   5   1       74.20       80.31     15.43 o
  -7   5   1       10.92       21.51     11.45 o
  -6   5   1     3229.83     3196.59     56.58 o
  -5   5   1     1146.31     1194.17     32.65 o
  -4   5   1       37.50       57.88      9.07 o
  -3   5   1        3.34        1.48      7.83 o
  -2   5   1      300.79      296.65     16.07 o
  -1   5   1        4.23        6.22      4.96 o
   0   5   1     1201.55     1168.73     51.25 o
   1   5   1       27.97       29.67      5.51 o
   2   5   1       64.33       66.08      9.55 o
   3   5   1      369.30      380.21     14.50 o
   4   5   1        0.04       -7.18      7.30 o
   5   5   1      383.47      391.44     19.48 o
   6   5   1       28.72       13.44     11.35 o
   7   5   1        0.85       -2.36     12.68 o
   8   5   1      612.12      597.71     29.46 o
   9   5   1        0.22       -7.39     10.91 o
  10   5   1       31.10       39.86     24.82 o
  11   5   1       15.90        0.39     17.04 o
  12   5   1        1.67       16.38     21.50 o
  13   5   1        7.46        8.62     25.98 o
 -12   6   1       17.72        8.43     22.25 o
 -11   6   1       79.02       57.74     23.70 o
 -10   6   1       14.50       -7.59     12.49 o
  -9   6   1        1.41      -10.93     13.05 o
  -8   6   1       15.38       -7.20     13.71 o
  -7   6   1        0.16      -16.47     17.49 o
  -6   6   1       22.72       28.84      8.69 o
  -5   6   1      106.04      102.22     13.67 o
  -4   6   1       42.24       30.01     15.25 o
  -3   6   1       26.40       30.16     15.28 o
  -2   6   1      469.39      463.90     31.31 o
  -1   6   1      104.24      147.06     25.27 o
   0   6   1      105.51       89.58     22.71 o
   1   6   1       92.99       59.29     21.31 o
   2   6   1        0.56       -8.28     11.86 o
   3   6   1        1.66       -3.41     18.13 o
   4   6   1      152.71      149.39     19.64 o
   5   6   1        4.37      -10.26     10.26 o
   6   6   1      131.89      134.97     14.77 o
   7   6   1       10.27       24.20     13.10 o
   8   6   1        4.50       -8.44     13.29 o
   9   6   1       25.99       36.91     12.96 o
  10   6   1        9.68        8.30     13.73 o
  11   6   1       52.96       72.41     37.14 o
  12   6   1       29.00       49.05     23.03 o
 -11   7   1       30.12       37.52     42.59 o
 -10   7   1        4.75        6.35     36.98 o
  -9   7   1       24.26       32.21     38.02 o
  -8   7   1       13.56        5.07     21.43 o
  -7   7   1      213.01      175.44     30.05 o
  -6   7   1      303.46      338.45     27.82 o
  -5   7   1        0.27      -12.83     12.83 o
  -4   7   1      237.74      264.98     30.75 o
  -3   7   1       15.81       24.59     13.60 o
  -2   7   1      108.10       97.15     23.66 o
  -1   7   1        2.17       17.78     19.16 o
   0   7   1        0.02       27.54     20.35 o
   1   7   1       44.03       60.24     21.27 o
   2   7   1       39.26       35.75     17.86 o
   3   7   1       36.79       43.66     14.39 o
   4   7   1       18.10       27.49     14.72 o
   5   7   1       87.44       72.26     17.64 o
   6   7   1       76.56       61.25     17.90 o
   7   7   1       58.94       56.42     25.60 o
   8   7   1       28.02       38.71     16.60 o
   9   7   1      159.84      207.07     26.41 o
  10   7   1        9.63       26.59     18.71 o
  11   7   1       18.12       16.22     39.54 o
  -9   8   1        1.38       30.18     17.36 o
  -8   8   1       28.03       21.82     24.37 o
  -7   8   1        6.62      -18.76     19.53 o
  -6   8   1        8.93       22.43     21.78 o
  -5   8   1       57.81       87.88     15.62 o
  -4   8   1       23.22       37.97     17.70 o
  -3   8   1       31.75       22.18     16.58 o
  -2   8   1       96.06       17.44     43.60 o
  -1   8   1       24.39       32.84     22.55 o
   0   8   1        0.80      -29.15     29.15 o
   1   8   1      120.39      147.93     54.25 o
   2   8   1        3.54      -15.27     17.54 o
   3   8   1       51.91       65.99     15.61 o
   4   8   1       20.85       18.29     14.30 o
   5   8   1       11.59       19.17     15.73 o
   6   8   1       22.52       -5.16     19.20 o
   7   8   1        7.35       45.17     17.78 o
   8   8   1        2.94       -9.66     15.66 o
   9   8   1       31.57       28.90     19.27 o
  -7   9   1       23.56       38.86     24.61 o
  -6   9   1       20.37       -8.53     20.79 o
  -5   9   1       10.02       48.72     27.59 o
  -4   9   1       16.30       23.21     28.47 o
  -3   9   1       42.47       31.50     17.09 o
  -2   9   1        8.06      -19.87     19.87 o
  -1   9   1        1.20      -18.98     18.98 o
   0   9   1       92.69      147.06     31.69 o
   1   9   1       80.03       78.43     28.21 o
   2   9   1       42.01        4.65     21.58 o
   3   9   1       11.94      -26.79     34.98 o
   4   9   1        6.25       38.46     24.90 o
   5   9   1        8.39       30.17     16.68 o
   6   9   1       14.64       39.47     17.92 o
   7   9   1        2.94       32.21     30.77 o
  -4  10   1       13.29       13.98     22.77 o
  -3  10   1        1.33       32.15     20.62 o
  -2  10   1        5.65       -0.11     17.77 o
  -1  10   1       10.36      -10.37     25.15 o
   0  10   1        7.78       48.63     20.46 o
   1  10   1        6.29        6.42     16.33 o
   2  10   1        0.32       -6.24     17.89 o
   3  10   1       22.58        2.95     29.49 o
   4  10   1        0.43       18.17     15.27 o
 -15   0   2        2.15       12.67     48.16 o
 -14   0   2       15.05       -9.63     43.09 o
 -13   0   2      116.70      277.82     62.36 o
 -12   0   2      819.65      826.87     87.71 o
 -11   0   2        3.93       -8.11     34.98 o
 -10   0   2       86.73      115.59     46.64 o
  -9   0   2       35.00        8.11     37.01 o
  -8   0   2      297.20      332.57     48.67 o
  -7   0   2      831.80      693.54     60.84 o
  -6   0   2      605.59      689.48     55.26 o
  -5   0   2     4831.20     4570.97    215.46 o
  -4   0   2      265.14      267.75     13.65 o
  -3   0   2    19247.79    17675.29    467.21 o
  -2   0   2     2413.88     2571.41     71.89 o
  -1   0   2    20285.41    18470.96    715.34 o
   0   0   2      686.16      687.76     27.12 o
   1   0   2     6743.87     6372.11    230.16 o
   2   0   2    44113.01    39850.51   2498.86 o
   3   0   2     2755.48     2419.43     70.52 o
   4   0   2     7454.58     7970.37    215.89 o
   5   0   2      347.33      320.16     15.92 o
   6   0   2        3.92        1.92      6.27 o
   7   0   2        5.58       14.70     26.87 o
   8   0   2        3.49        3.04     28.90 o
   9   0   2      207.42      176.43     46.13 o
  10   0   2      363.38      260.08     51.71 o
  11   0   2       69.38       24.84     36.50 o
  12   0   2       20.53       15.72     40.05 o
  13   0   2       47.32       75.54     45.63 o
  14   0   2        0.19       17.24     42.59 o
  15   0   2       33.74       31.43     53.23 o
 -15   1   2        8.05       44.36     24.74 o
 -14   1   2       10.83       22.84     30.75 o
 -13   1   2        2.86      -15.85     38.53 o
 -12   1   2        6.64       37.84     27.18 o
 -11   1   2      184.85      163.40     34.00 o
 -10   1   2      429.42      407.07     42.39 o
  -9   1   2       12.90       -1.22     34.73 o
  -8   1   2        4.46       20.64      9.53 o
  -7   1   2       51.67       51.73     15.89 o
  -6   1   2        0.60       -8.74      8.74 o
  -5   1   2      113.56      166.77     13.35 o
  -4   1   2     3079.18     3024.29     75.03 o
  -3   1   2     3084.55     3038.54    105.15 o
  -2   1   2     6050.93     5637.18    108.24 o
  -1   1   2        0.11        1.46      1.70 o
   0   1   2    13745.03    12914.35    154.39 o
   1   1   2     8815.93     8797.33    160.91 o
   2   1   2    35136.93    33366.70    543.13 o
   3   1   2     6030.83     5965.28    101.61 o
   4   1   2       49.03       36.08      5.68 o
   5   1   2     5020.70     5019.25     88.97 o
   6   1   2     1450.04     1450.69     61.76 o
   7   1   2      422.87      492.48     20.10 o
   8   1   2      402.16      367.86     21.12 o
   9   1   2       18.48       27.80     25.09 o
  10   1   2      742.74      570.15     61.60 o
  11   1   2      628.63      717.96     56.44 o
  12   1   2        4.28       22.88     27.06 o
  13   1   2        2.15       16.37     28.00 o
  14   1   2       11.06       -2.99     30.21 o
  15   1   2        3.33        8.57     35.68 o
 -14   2   2        1.48       -0.24     20.84 o
 -13   2   2      112.73       71.61     31.39 o
 -12   2   2        0.06       -4.04     23.50 o
 -11   2   2       50.50       44.86     28.48 o
 -10   2   2        6.99       16.32     22.81 o
  -9   2   2       22.82       11.20     26.62 o
  -8   2   2      599.62      592.74     30.72 o
  -7   2   2       54.36       56.99     14.32 o
  -6   2   2      327.57      360.67     15.73 o
  -5   2   2     2943.27     2868.95     76.71 o
  -4   2   2      344.57      381.65     13.29 o
  -3   2   2      373.48      387.07     11.57 o
  -2   2   2       94.33      113.56      7.75 o
  -1   2   2      842.47      802.04     16.04 o
   0   2   2    14227.91    13873.78    173.63 o
   1   2   2     8742.76     8064.56    134.20 o
   2   2   2    25241.08    25140.25    454.09 o
   3   2   2     1492.67     1396.49     29.64 o
   4   2   2     1401.34     1528.13     32.48 o
   5   2   2        4.43       -0.69      5.44 o
   6   2   2       53.69       53.65      6.42 o
   7   2   2      559.90      607.67     31.92 o
   8   2   2        3.97        1.48      9.91 o
   9   2   2       11.29       -8.36     22.01 o
  10   2   2      378.12      325.40     38.83 o
  11   2   2        4.39       17.78     25.94 o
  12   2   2        2.35       -0.08     27.95 o
  13   2   2       13.60       51.53     30.99 o
  14   2   2       37.84       48.14     34.03 o
 -14   3   2       12.49       11.53     21.07 o
 -13   3   2        0.11       20.00     19.70 o
 -12   3   2       22.43       10.85     25.99 o
 -11   3   2      526.49      507.95     48.92 o
 -10   3   2        0.49       32.42     25.26 o
  -9   3   2      143.75      164.21     18.43 o
  -8   3   2      223.46      206.90     18.97 o
  -7   3   2        6.42        9.85      9.25 o
  -6   3   2      749.09      813.89     30.64 o
  -5   3   2     2409.02     2685.02     48.45 o
  -4   3   2     5234.68     5133.80     85.18 o
  -3   3   2      673.67      680.30     21.43 o
  -2   3   2      125.26      142.41      7.43 o
  -1   3   2     2133.77     1937.43     42.47 o
   0   3   2     1823.49     1983.31     31.13 o
   1   3   2        0.19       -0.63      5.14 o
   2   3   2     1344.53     1375.68     26.99 o
   3   3   2      316.33      340.99     14.91 o
   4   3   2     1004.91      981.22     25.49 o
   5   3   2      603.52      629.27     20.88 o
   6   3   2      272.52      320.60     16.10 o
   7   3   2       42.74       30.70     10.17 o
   8   3   2      331.05      321.02     18.56 o
   9   3   2        0.11       -9.82     11.32 o
  10   3   2      446.22      402.96     53.74 o
  11   3   2      179.74      200.93     36.23 o
  12   3   2       90.96       94.46     31.29 o
  13   3   2       16.48        1.87     27.49 o
  14   3   2        0.85       -8.21     30.46 o
 -14   4   2        0.00       28.05     18.69 o
 -13   4   2       40.45       58.27     23.96 o
 -12   4   2       24.88       41.85     21.69 o
 -11   4   2        0.65       13.58     16.76 o
 -10   4   2        7.92        6.19     12.65 o
  -9   4   2       63.13      110.55     17.39 o
  -8   4   2       58.67       66.81     13.59 o
  -7   4   2       82.81       73.12     12.82 o
  -6   4   2      143.52      150.57     10.75 o
  -5   4   2        2.74        2.66      6.26 o
  -4   4   2     1756.58     1693.53     38.16 o
  -3   4   2        1.16       -5.59      5.59 o
  -2   4   2      373.32      394.03     16.01 o
  -1   4   2     4772.69     4794.84     83.74 o
   0   4   2       19.71       31.51      8.11 o
   1   4   2        9.01        2.84      8.57 o
   2   4   2      417.73      434.62     13.81 o
   3   4   2     1328.17     1317.14     28.65 o
   4   4   2     2314.53     2256.76     56.15 o
   5   4   2      548.93      519.05     20.16 o
   6   4   2      159.59      210.29     22.25 o
   7   4   2       10.08        1.70     13.28 o
   8   4   2       60.40       41.05     11.69 o
   9   4   2        0.64       -2.04      9.18 o
  10   4   2        0.11      -16.00     16.00 o
  11   4   2       60.98       52.37     27.16 o
  12   4   2       65.69       47.96     41.06 o
  13   4   2       12.65      -25.61     25.61 o
 -13   5   2       10.29        5.25     26.25 o
 -12   5   2      163.08      205.01     39.31 o
 -11   5   2       56.17       74.07     30.10 o
 -10   5   2       23.55        5.45     15.68 o
  -9   5   2      201.15      166.37     20.44 o
  -8   5   2       13.85       25.65     13.30 o
  -7   5   2        1.50      -10.45     10.45 o
  -6   5   2       67.07       75.82     10.83 o
  -5   5   2        0.38        0.71      7.36 o
  -4   5   2     4041.53     4193.44     73.67 o
  -3   5   2      122.28      145.57     18.88 o
  -2   5   2       21.01       27.36      9.06 o
  -1   5   2     1008.04     1061.78     19.80 o
   0   5   2      204.54      178.27     15.61 o
   1   5   2       18.10       10.20      5.54 o
   2   5   2        7.32        6.02      5.98 o
   3   5   2       74.70       63.55      8.48 o
   4   5   2       78.03       68.71      9.78 o
   5   5   2       14.36        4.42     10.27 o
   6   5   2       20.61        9.30     12.56 o
   7   5   2       71.84       50.53     15.30 o
   8   5   2      182.67      192.00     17.02 o
   9   5   2       15.19       10.32     12.33 o
  10   5   2      163.58      172.38     32.05 o
  11   5   2       23.24       22.66     25.44 o
  12   5   2      166.89      180.48     57.79 o
  13   5   2        3.05       25.74     24.13 o
 -12   6   2        5.71      -12.90     20.90 o
 -11   6   2        4.41       12.93     20.30 o
 -10   6   2       10.89       29.91     18.36 o
  -9   6   2       41.51       43.63     16.36 o
  -8   6   2      183.78      175.78     21.09 o
  -7   6   2       24.03       20.66     13.25 o
  -6   6   2       60.19       54.69     10.12 o
  -5   6   2      463.22      434.72     19.08 o
  -4   6   2      264.15      265.23     18.67 o
  -3   6   2        6.16       15.05     14.02 o
  -2   6   2      386.42      455.10     25.33 o
  -1   6   2       25.23       -7.09     34.22 o
   0   6   2      252.91      291.50     31.18 o
   1   6   2        8.16        7.71     12.78 o
   2   6   2      147.94      145.88     17.08 o
   3   6   2       65.09       48.95     15.59 o
   4   6   2      103.51      115.22     18.59 o
   5   6   2      426.63      439.34     27.95 o
   6   6   2     1739.26     1687.72     44.00 o
   7   6   2        1.12        4.79     10.75 o
   8   6   2      137.82      136.84     16.76 o
   9   6   2       50.80       58.69     13.90 o
  10   6   2        0.00       -2.40     12.85 o
  11   6   2       18.30        8.56     19.29 o
  12   6   2       49.31       93.12     26.78 o
 -11   7   2        0.04       37.52     40.56 o
 -10   7   2        1.66       16.39     18.20 o
  -9   7   2        2.12      -20.03     20.03 o
  -8   7   2        0.00       -0.04     37.77 o
  -7   7   2       54.80       42.08     22.58 o
  -6   7   2       14.38        7.56     11.51 o
  -5   7   2        0.12        6.26     11.18 o
  -4   7   2       39.89       35.10     14.78 o
  -3   7   2        5.87       12.91     13.34 o
  -2   7   2        0.04       -3.08      8.38 o
  -1   7   2       87.64       65.97     22.40 o
   0   7   2      211.53      158.40     28.13 o
   1   7   2       14.88       -1.49     16.96 o
   2   7   2      178.04      167.25     33.45 o
   3   7   2        0.03       -4.69     12.60 o
   4   7   2       23.64        6.81     17.99 o
   5   7   2       46.05        4.78     17.75 o
   6   7   2      101.22       80.70     18.63 o
   7   7   2      105.84       99.68     28.51 o
   8   7   2       26.29       26.81     16.34 o
   9   7   2       34.29       25.46     21.89 o
  10   7   2        0.25       15.81     17.80 o
  11   7   2       12.15       -4.56     38.02 o
  -9   8   2        2.18       -0.22     25.80 o
  -8   8   2        8.21       13.78     24.18 o
  -7   8   2        7.23      -11.15     19.72 o
  -6   8   2       46.96       22.34     20.71 o
  -5   8   2       46.03       68.09     24.66 o
  -4   8   2        0.86       -5.16     10.98 o
  -3   8   2       19.17       14.47     10.77 o
  -2   8   2       18.60       -1.12     19.77 o
  -1   8   2      108.78      175.64     43.60 o
   0   8   2        8.61       -8.73     22.05 o
   1   8   2       21.28        8.42     21.29 o
   2   8   2       47.28       58.14     23.46 o
   3   8   2       21.18       16.57      8.59 o
   4   8   2        2.17       18.67     16.39 o
   5   8   2      126.29      164.05     21.35 o
   6   8   2        5.05       -2.12     14.67 o
   7   8   2       11.57       14.12     23.80 o
   8   8   2       20.66       10.43     24.45 o
   9   8   2        4.65       10.75     17.70 o
  -7   9   2        0.22       35.17     25.44 o
  -6   9   2        6.11        9.62     21.42 o
  -5   9   2        6.78       23.30     15.23 o
  -4   9   2       16.94      -10.22     16.35 o
  -3   9   2       17.45       27.02     18.08 o
  -2   9   2       12.47       12.28     15.08 o
  -1   9   2       11.79       22.95     23.74 o
   0   9   2       38.47       26.02     23.84 o
   1   9   2        5.70       19.34     22.81 o
   2   9   2       19.18        5.42     40.05 o
   3   9   2        0.02      -17.20     20.19 o
   4   9   2       26.49       23.71     16.71 o
   5   9   2        0.06        6.87     14.42 o
   6   9   2        0.49       52.40     27.56 o
   7   9   2        0.08      -10.21     16.65 o
  -4  10   2        0.03       27.37     19.68 o
  -3  10   2        1.18       19.93     19.54 o
  -2  10   2        1.73       30.07     19.97 o
  -1  10   2       42.99       43.07     21.44 o
   0  10   2        7.11      -16.35     20.76 o
   1  10   2        0.41       20.58     18.50 o
   2  10   2        0.01      -10.53     35.22 o
   3  10   2       27.34       28.74     21.07 o
   4  10   2        0.27       27.49     19.25 o
 -15   1   3        8.41       11.40     34.61 o
 -14   1   3        8.59       -0.28     19.65 o
 -13   1   3        0.99        6.34     27.24 o
 -12   1   3        6.97       29.63     27.06 o
 -11   1   3      113.25      104.40     31.65 o
 -10   1   3       50.06       58.20     26.30 o
  -9   1   3      275.93      246.14     35.13 o
  -8   1   3      366.26      372.13     22.70 o
  -7   1   3      313.08      294.25     22.89 o
  -6   1   3     1268.09     1309.40     41.17 o
  -5   1   3     2781.93     3022.91     76.92 o
  -4   1   3      648.02      640.78     18.15 o
  -3   1   3     1615.78     1617.84     42.23 o
  -2   1   3    18492.55    17766.93    298.42 o
  -1   1   3     6144.01     5933.98    113.12 o
   0   1   3    10773.40    10438.07    133.76 o
   1   1   3      295.63      247.83      8.02 o
   2   1   3       57.96       74.63      5.89 o
   3   1   3     9422.48     8962.58    150.39 o
   4   1   3      989.90     1093.94     24.01 o
   5   1   3      367.08      367.87     11.86 o
   6   1   3      798.04      907.11     39.77 o
   7   1   3      199.79      204.04     21.44 o
   8   1   3      601.64      603.02     27.73 o
   9   1   3      460.17      341.94     38.88 o
  10   1   3        1.81       22.56     24.38 o
  11   1   3      197.20      220.01     36.74 o
  12   1   3       33.42        2.31     31.43 o
  13   1   3        4.63      -25.09     25.09 o
  14   1   3        2.09        7.48     50.19 o
  15   1   3       13.14      -32.43     32.43 o
 -14   2   3      249.07      271.13     36.65 o
 -13   2   3       37.51       15.02     19.52 o
 -12   2   3        5.46        5.17     33.21 o
 -11   2   3        5.49      -11.87     22.19 o
 -10   2   3      848.25      845.11     56.81 o
  -9   2   3       84.88       82.24     29.57 o
  -8   2   3      112.79      135.54     18.45 o
  -7   2   3       15.62       53.12     14.50 o
  -6   2   3      250.76      220.22     12.15 o
  -5   2   3        7.87       -0.85      5.44 o
  -4   2   3      162.59      163.45     10.20 o
  -3   2   3        6.85       -2.29      3.92 o
  -2   2   3        9.78        3.21      3.27 o
  -1   2   3    23063.71    22209.60    364.09 o
   0   2   3    13144.99    12657.67    151.04 o
   1   2   3    12439.26    12076.16    181.19 o
   2   2   3      467.82      545.19     17.74 o
   3   2   3        6.57       28.62      7.53 o
   4   2   3     1844.97     2030.64     37.12 o
   5   2   3       12.60        8.62      5.40 o
   6   2   3      112.26      140.31     13.28 o
   7   2   3       26.17       28.59     10.41 o
   8   2   3      332.93      330.54     20.25 o
   9   2   3       19.77        4.06     23.30 o
  10   2   3        0.12       -2.40     21.69 o
  11   2   3        0.60       20.89     23.86 o
  12   2   3        0.00      -22.81     22.81 o
  13   2   3       19.68       41.86     35.99 o
  14   2   3        9.12       19.80     32.51 o
 -14   3   3       20.07       35.66     19.24 o
 -13   3   3      112.78      155.55     29.59 o
 -12   3   3       69.12       85.75     22.87 o
 -11   3   3       64.07       79.65     30.31 o
 -10   3   3       41.02       45.98     25.42 o
  -9   3   3      264.94      273.07     21.30 o
  -8   3   3       43.82       48.51     14.54 o
  -7   3   3      130.52      124.48     18.15 o
  -6   3   3      321.29      335.12     19.16 o
  -5   3   3        1.87        5.65      6.17 o
  -4   3   3      488.45      480.32     14.13 o
  -3   3   3       11.82       18.10      5.00 o
  -2   3   3     2775.50     2736.94     46.87 o
  -1   3   3      728.58      767.57     21.81 o
   0   3   3     8673.36     8501.34    124.76 o
   1   3   3     3968.91     3803.02     82.71 o
   2   3   3     6887.68     6856.82    107.08 o
   3   3   3     1409.16     1444.62     35.68 o
   4   3   3      318.22      251.68     12.83 o
   5   3   3     3026.82     3102.54     61.06 o
   6   3   3      167.39      161.53     10.93 o
   7   3   3      135.10      117.55     12.86 o
   8   3   3     1470.76     1490.94     39.79 o
   9   3   3      142.86      120.20     32.64 o
  10   3   3      467.38      506.44     44.77 o
  11   3   3        1.18        0.49     24.82 o
  12   3   3        1.13      -13.71     24.55 o
  13   3   3      109.80       83.33     37.26 o
  14   3   3        0.61       -9.36     31.49 o
 -14   4   3       31.46        9.14     28.39 o
 -13   4   3        0.05       24.47     17.15 o
 -12   4   3        0.02      -12.05     17.73 o
 -11   4   3      200.58      203.73     28.02 o
 -10   4   3       85.03       67.44     16.75 o
  -9   4   3       45.05       37.03     19.72 o
  -8   4   3        4.35        1.28     12.24 o
  -7   4   3        1.74       -2.56      9.76 o
  -6   4   3      192.08      197.23     15.49 o
  -5   4   3       78.84       69.96      8.67 o
  -4   4   3     1850.72     1855.13     34.64 o
  -3   4   3       54.01       47.60      6.06 o
  -2   4   3      235.27      222.08     11.81 o
  -1   4   3       83.25       79.89      7.64 o
   0   4   3      681.49      748.16     22.92 o
   1   4   3      562.25      507.91     13.47 o
   2   4   3       46.94       58.40      7.42 o
   3   4   3        0.03       -6.05      8.57 o
   4   4   3      513.26      562.57     18.75 o
   5   4   3      355.70      342.38     17.13 o
   6   4   3       38.68       43.81     10.82 o
   7   4   3       77.86       73.28     13.41 o
   8   4   3      776.50      725.96     27.68 o
   9   4   3       28.27        9.04     12.21 o
  10   4   3        0.16       -8.83     16.86 o
  11   4   3       37.37       39.73     27.13 o
  12   4   3        3.06       12.01     27.13 o
  13   4   3        2.25      -23.00     29.18 o
 -13   5   3       48.52       22.52     30.42 o
 -12   5   3       55.74       95.74     46.39 o
 -11   5   3        1.45      -19.16     19.16 o
 -10   5   3        9.39        4.74     16.33 o
  -9   5   3       15.27       14.54     14.22 o
  -8   5   3      242.20      247.35     21.81 o
  -7   5   3      183.45      168.67     22.61 o
  -6   5   3      123.98      100.82     12.62 o
  -5   5   3      107.33       88.99     10.13 o
  -4   5   3      311.53      292.93     16.73 o
  -3   5   3      972.21      963.70     30.80 o
  -2   5   3      491.70      443.98     21.66 o
  -1   5   3      303.43      329.16     11.53 o
   0   5   3        8.66       10.80     11.97 o
   1   5   3      392.46      390.44     11.12 o
   2   5   3       44.15       58.86      7.27 o
   3   5   3     1189.33     1134.04     47.66 o
   4   5   3      332.68      316.19     16.89 o
   5   5   3       60.05       47.20     11.29 o
   6   5   3        0.57       -1.40     11.06 o
   7   5   3      886.62      823.96     29.73 o
   8   5   3       42.55       41.22     11.91 o
   9   5   3      230.92      225.44     19.18 o
  10   5   3        0.01      -12.91     20.35 o
  11   5   3       35.69       14.84     25.84 o
  12   5   3       84.75      123.19     52.22 o
  13   5   3       12.57       35.49     48.67 o
 -12   6   3       22.08      -20.22     20.22 o
 -11   6   3        3.04      -14.14     19.45 o
 -10   6   3       37.77       52.21     21.80 o
  -9   6   3       34.52       44.40     20.26 o
  -8   6   3       30.17       15.15     14.22 o
  -7   6   3        0.26      -11.21     11.21 o
  -6   6   3      163.48      137.67     15.50 o
  -5   6   3       13.31       14.81     10.04 o
  -4   6   3      324.99      354.21     18.89 o
  -3   6   3      309.99      244.48     49.62 o
  -2   6   3       76.57       87.62     20.33 o
  -1   6   3       22.46        6.52     18.02 o
   0   6   3      353.95      389.39     33.51 o
   1   6   3       78.27       40.22     14.23 o
   2   6   3        2.54      -11.00     11.00 o
   3   6   3        1.50        6.48     14.25 o
   4   6   3       50.71       27.43     15.51 o
   5   6   3        1.94      -10.59     13.20 o
   6   6   3      129.28       97.88     13.70 o
   7   6   3       11.88       11.85      9.36 o
   8   6   3        0.16       14.80     11.78 o
   9   6   3        0.00        5.50     11.66 o
  10   6   3       12.10       29.01     21.95 o
  11   6   3        8.55        0.07     21.29 o
  12   6   3       11.51        9.92     21.53 o
 -11   7   3        5.02       29.40     39.04 o
 -10   7   3       18.31       -5.01     24.01 o
  -9   7   3       15.85       -8.08     21.37 o
  -8   7   3        5.52        6.62     20.78 o
  -7   7   3        0.74      -18.46     18.46 o
  -6   7   3       75.71       81.24     19.28 o
  -5   7   3       18.00       15.69     12.16 o
  -4   7   3       12.66       28.43     12.88 o
  -3   7   3       21.83       27.06     13.80 o
  -2   7   3      677.42      601.95     24.68 o
  -1   7   3      382.85      344.65     35.28 o
   0   7   3       67.28      117.70     42.84 o
   1   7   3       19.66       -0.98     18.08 o
   2   7   3      442.77      512.63     26.73 o
   3   7   3       21.93       27.27     13.26 o
   4   7   3       73.71       76.45     16.49 o
   5   7   3        0.77       -9.85     13.80 o
   6   7   3       41.43       40.23     12.78 o
   7   7   3        2.23       20.59     15.31 o
   8   7   3       13.93       33.76     17.16 o
   9   7   3        5.45       15.70     17.52 o
  10   7   3        0.63       18.17     25.59 o
  11   7   3       12.22       -5.07     38.53 o
  -9   8   3        2.71       -8.84     25.99 o
  -8   8   3        7.49       38.01     25.91 o
  -7   8   3       19.00       -3.69     21.51 o
  -6   8   3       44.36       13.86     20.69 o
  -5   8   3       39.09       39.09     14.37 o
  -4   8   3        0.94       27.37     12.33 o
  -3   8   3        4.97       14.21      9.91 o
  -2   8   3       89.60       83.66     25.23 o
  -1   8   3        1.39       -2.15     20.03 o
   0   8   3        3.36      -17.88     17.88 o
   1   8   3       41.82       83.50     25.99 o
   2   8   3        1.52       16.10     20.69 o
   3   8   3       25.13       25.34     14.73 o
   4   8   3       48.14       43.53     15.04 o
   5   8   3       92.84      112.94     21.51 o
   6   8   3       46.75       56.74     17.99 o
   7   8   3       64.64       66.58     18.20 o
   8   8   3       48.34       41.35     20.14 o
   9   8   3        4.04       13.50     19.18 o
  -7   9   3       28.14        3.08     23.00 o
  -6   9   3        0.88       11.30     21.64 o
  -5   9   3       34.66       44.91     22.45 o
  -4   9   3       13.23      -15.94     25.86 o
  -3   9   3       44.85       28.60     23.35 o
  -2   9   3       22.78       30.32     17.37 o
  -1   9   3        3.46       16.13     15.90 o
   0   9   3       36.06       49.06     18.45 o
   1   9   3        8.76       -0.64     15.20 o
   2   9   3       57.62       -4.47     15.63 o
   3   9   3        8.43       18.24     20.91 o
   4   9   3        5.01        7.43     21.23 o
   5   9   3       26.06       34.76     14.16 o
   6   9   3        1.44       27.14     17.59 o
   7   9   3        5.26       16.87     18.43 o
  -4  10   3        2.52       39.21     20.07 o
  -3  10   3       24.36       79.21     25.30 o
  -2  10   3        2.70       24.99     20.01 o
  -1  10   3        1.23        8.93     19.44 o
   0  10   3       24.37       72.24     22.46 o
   1  10   3        0.65        6.88     20.86 o
   2  10   3        1.46       -4.18     17.45 o
   3  10   3        9.50        8.91     19.36 o
   4  10   3        6.36      -19.22     24.15 o
 -15   0   4        0.05       32.86     25.77 o
 -14   0   4       26.32       44.36     27.28 o
 -13   0   4        9.60       -8.11     38.02 o
 -12   0   4      192.13       99.37     47.66 o
 -11   0   4      109.03       38.02     35.49 o
 -10   0   4        3.53      -12.17     31.94 o
  -9   0   4       40.54       92.78     40.56 o
  -8   0   4     2900.31     2875.54    154.63 o
  -7   0   4       55.38       65.51      9.65 o
  -6   0   4      670.67      625.95     26.47 o
  -5   0   4     2740.41     2786.47     82.95 o
  -4   0   4        1.39       -1.66      6.13 o
  -3   0   4      434.19      436.60     18.42 o
  -2   0   4       91.34       84.39      7.73 o
  -1   0   4     2625.50     2432.70     68.76 o
   0   0   4    16272.11    14623.22    309.36 o
   1   0   4     6263.14     5976.44    161.66 o
   2   0   4        6.16        5.93      7.41 o
   3   0   4      639.56      544.46     32.45 o
   4   0   4     1591.26     1540.58     62.86 o
   5   0   4      225.02      265.01     18.50 o
   6   0   4     2631.22     2857.13     86.70 o
   7   0   4       18.36       14.87      8.98 o
   8   0   4      649.63      651.96     66.41 o
   9   0   4      806.62      834.47     77.57 o
  10   0   4       25.34      -17.24     32.45 o
  11   0   4     1266.42     1260.84    102.41 o
  12   0   4      559.87      581.50     77.06 o
  13   0   4       60.99       22.81     40.56 o
  14   0   4       25.00      -18.76     43.09 o
  15   0   4       11.83       24.84     56.27 o
 -15   1   4        5.13       11.79     17.33 o
 -14   1   4        5.07       32.76     21.29 o
 -13   1   4       10.17       35.04     18.64 o
 -12   1   4       36.49       23.02     43.85 o
 -11   1   4      170.07      142.43     33.52 o
 -10   1   4      210.59      201.90     57.54 o
  -9   1   4       90.52       98.33     29.89 o
  -8   1   4      423.14      471.05     44.35 o
  -7   1   4      138.77      136.60     14.94 o
  -6   1   4      276.16      283.76     17.85 o
  -5   1   4      143.19      134.79      8.38 o
  -4   1   4      969.14     1002.65     25.47 o
  -3   1   4      625.77      625.60     18.79 o
  -2   1   4      905.61      829.17     17.86 o
  -1   1   4     4052.90     3703.74     83.41 o
   0   1   4    10686.24     9747.03    124.32 o
   1   1   4       77.37      101.37      5.75 o
   2   1   4     2237.83     2076.15     39.49 o
   3   1   4    12086.78    11815.99    196.71 o
   4   1   4      492.45      552.20     15.51 o
   5   1   4        8.84        2.47      5.01 o
   6   1   4     4874.51     5187.51     92.59 o
   7   1   4        1.96        9.93      8.49 o
   8   1   4       25.63        6.83     16.79 o
   9   1   4       69.13       24.34     28.39 o
  10   1   4     3026.07     2799.13    196.45 o
  11   1   4       18.05       28.32     26.30 o
  12   1   4      169.95      203.30     39.77 o
  13   1   4       24.92       32.38     33.71 o
  14   1   4        6.16      -28.65     28.65 o
  15   1   4        0.07       -9.14     34.27 o
 -14   2   4        2.97       30.93     17.39 o
 -13   2   4        0.87       -9.61     15.93 o
 -12   2   4        0.72      -13.89     15.03 o
 -11   2   4      132.48      120.80     31.81 o
 -10   2   4      460.33      408.52     41.94 o
  -9   2   4        0.35       -1.05     27.63 o
  -8   2   4       94.09       79.33     16.72 o
  -7   2   4      642.86      649.00     30.81 o
  -6   2   4      360.10      369.05     15.49 o
  -5   2   4     1871.02     1949.26     53.88 o
  -4   2   4       25.30       18.26      5.97 o
  -3   2   4     1469.01     1427.51     28.36 o
  -2   2   4      855.20      880.49     17.43 o
  -1   2   4     1599.46     1509.09     27.50 o
   0   2   4      332.10      356.49     10.37 o
   1   2   4     2045.98     2124.78     33.93 o
   2   2   4     4564.01     4611.55     72.95 o
   3   2   4      963.51      970.41     21.27 o
   4   2   4      995.00     1057.63     23.07 o
   5   2   4      788.28      800.84     19.82 o
   6   2   4      362.04      461.13     29.28 o
   7   2   4      866.21      907.10     34.17 o
   8   2   4      215.78      265.12     18.73 o
   9   2   4      295.58      248.74     74.27 o
  10   2   4     1914.26     1936.37    111.03 o
  11   2   4      254.54      217.67     37.51 o
  12   2   4       54.21       56.47     28.13 o
  13   2   4      131.57      136.48     36.68 o
  14   2   4       10.28       40.66     33.16 o
 -14   3   4       31.02       46.70     28.68 o
 -13   3   4        0.58       10.05     14.81 o
 -12   3   4        1.22       12.22     17.19 o
 -11   3   4        0.01      -18.93     22.27 o
 -10   3   4        5.20        6.77     13.87 o
  -9   3   4      495.81      544.24     24.95 o
  -8   3   4      104.36      109.54     14.34 o
  -7   3   4       42.39       34.99     10.04 o
  -6   3   4       46.62       43.73      8.33 o
  -5   3   4      924.15     1005.41     24.63 o
  -4   3   4      365.45      405.25     15.69 o
  -3   3   4       64.34       69.41      6.75 o
  -2   3   4      306.00      317.46     12.77 o
  -1   3   4     4066.63     4209.82     83.67 o
   0   3   4     3211.10     3076.08     44.50 o
   1   3   4      404.36      392.95     19.93 o
   2   3   4      125.00      128.54      8.49 o
   3   3   4     3926.74     4023.25     73.01 o
   4   3   4       56.87       83.60      8.36 o
   5   3   4       32.88       28.35      7.54 o
   6   3   4        7.37       -1.88      6.76 o
   7   3   4      277.16      288.06     17.07 o
   8   3   4        7.81        8.96     12.95 o
   9   3   4       40.22       15.92     14.71 o
  10   3   4       50.48       21.64     24.40 o
  11   3   4       96.16       74.54     29.30 o
  12   3   4       55.99       54.61     29.53 o
  13   3   4       83.01       86.28     42.08 o
  14   3   4        1.77        9.04     30.99 o
 -13   4   4       24.89       22.71     17.84 o
 -12   4   4      157.08      170.06     23.22 o
 -11   4   4       26.33        6.60     17.58 o
 -10   4   4        8.17       -8.95     13.76 o
  -9   4   4        1.91       -8.86      8.86 o
  -8   4   4      142.86      143.56     15.98 o
  -7   4   4        8.57       -1.84     15.65 o
  -6   4   4       53.01       52.36      9.69 o
  -5   4   4      250.49      247.08     11.37 o
  -4   4   4       57.28       49.49      6.82 o
  -3   4   4       21.41       16.67      5.63 o
  -2   4   4     7319.51     7639.85    130.33 o
  -1   4   4      625.96      604.17     17.54 o
   0   4   4      716.99      731.69     23.26 o
   1   4   4      141.81      140.86      9.21 o
   2   4   4      634.44      582.88     16.34 o
   3   4   4        1.83       -6.65      8.99 o
   4   4   4       22.51       22.65      8.53 o
   5   4   4      563.06      611.47     20.18 o
   6   4   4        0.13       -6.06      8.04 o
   7   4   4       86.55      119.43     14.67 o
   8   4   4       15.67       14.87     11.76 o
   9   4   4      936.34      917.15     41.72 o
  10   4   4       42.80       13.07     19.45 o
  11   4   4       89.95       73.34     28.58 o
  12   4   4       39.91       51.64     32.45 o
  13   4   4       80.88      110.54     41.32 o
 -13   5   4        0.04        4.51     28.20 o
 -12   5   4       26.18       45.59     29.26 o
 -11   5   4       21.19        4.34     18.50 o
 -10   5   4       43.70       33.38     25.11 o
  -9   5   4       24.27       26.09     14.84 o
  -8   5   4       27.42       19.46     13.24 o
  -7   5   4        0.03        1.61     11.10 o
  -6   5   4       28.09        9.92     10.29 o
  -5   5   4       29.93       28.74      9.20 o
  -4   5   4        6.48       -7.88      7.88 o
  -3   5   4      278.33      238.64     14.54 o
  -2   5   4       52.02       92.41     13.13 o
  -1   5   4        7.91       -0.31      5.50 o
   0   5   4      948.77      890.40     44.97 o
   1   5   4     1055.05     1046.49     25.01 o
   2   5   4      304.83      304.17     14.85 o
   3   5   4      318.66      307.67     15.69 o
   4   5   4      484.76      501.66     26.42 o
   5   5   4      101.06       93.98     12.75 o
   6   5   4      175.41      157.80     13.57 o
   7   5   4        7.27       18.34     11.81 o
   8   5   4      328.06      352.87     24.34 o
   9   5   4        6.85       27.99     12.75 o
  10   5   4        6.41        9.68     18.89 o
  11   5   4       23.84        4.64     24.33 o
  12   5   4        2.69      -34.98     34.98 o
  13   5   4       21.89       84.66     52.72 o
 -12   6   4        9.57       -5.32     21.55 o
 -11   6   4        0.00      -14.82     19.35 o
 -10   6   4       33.57       17.79     19.78 o
  -9   6   4       51.93       46.93     18.30 o
  -8   6   4       22.09        3.02     13.57 o
  -7   6   4       45.15       42.52     14.34 o
  -6   6   4        0.21       -1.08      8.26 o
  -5   6   4      230.63      231.63     17.04 o
  -4   6   4       18.76       14.06     10.41 o
  -3   6   4        0.03       -1.85     13.17 o
  -2   6   4        3.42       12.48     12.77 o
  -1   6   4      320.57      317.88     31.71 o
   0   6   4      346.76      321.88     41.83 o
   1   6   4        0.82        0.43     12.88 o
   2   6   4        0.33       12.64     12.44 o
   3   6   4      663.22      640.30     31.17 o
   4   6   4      123.96      131.77     18.87 o
   5   6   4      619.44      626.68     32.51 o
   6   6   4        3.28        2.94     10.95 o
   7   6   4        0.74       -8.45      9.15 o
   8   6   4       98.04       76.05     16.93 o
   9   6   4       14.89       37.10     15.59 o
  10   6   4       19.70        2.80     16.68 o
  11   6   4        2.02        2.43     18.71 o
  12   6   4       56.69      109.05     27.20 o
 -11   7   4        1.57       -4.56     38.53 o
 -10   7   4        3.83        8.46     24.54 o
  -9   7   4        3.10       21.03     28.90 o
  -8   7   4       38.75      101.29     25.80 o
  -7   7   4       36.21       30.48     25.60 o
  -6   7   4       20.87       39.52     14.21 o
  -5   7   4        0.23        5.33     15.37 o
  -4   7   4       95.57       89.52     14.87 o
  -3   7   4      151.47      133.95     15.68 o
  -2   7   4      129.16      134.87     12.49 o
  -1   7   4        0.44      -26.60     31.43 o
   0   7   4       73.70       32.13     33.21 o
   1   7   4      756.17      643.90     94.04 o
   2   7   4        0.09        7.52     13.00 o
   3   7   4      104.52      176.84     28.42 o
   4   7   4       21.35       26.64     14.31 o
   5   7   4       14.55       22.56     14.19 o
   6   7   4        5.95       -1.91     14.85 o
   7   7   4      120.47      134.67     21.20 o
   8   7   4       34.70       37.87     17.95 o
   9   7   4        9.59       32.08     23.39 o
  10   7   4       33.49       49.26     21.85 o
  11   7   4        3.80       61.34     44.61 o
  -9   8   4       14.78       37.01     27.60 o
  -8   8   4       30.92       20.10     24.90 o
  -7   8   4        7.59        4.52     21.63 o
  -6   8   4        0.06       -6.37     19.86 o
  -5   8   4        4.18       21.31     13.88 o
  -4   8   4      106.28      110.69     16.21 o
  -3   8   4        3.44       20.13     10.54 o
  -2   8   4        1.15        5.57     14.18 o
  -1   8   4       47.51       89.79     41.00 o
   0   8   4       34.69        5.79     15.02 o
   1   8   4        0.41      -14.46     14.46 o
   2   8   4       22.16       18.43     14.72 o
   3   8   4        5.45        4.12     12.07 o
   4   8   4        0.60        1.86     11.47 o
   5   8   4       10.57        7.21     13.61 o
   6   8   4       29.32       47.11     17.76 o
   7   8   4       12.07        8.19     32.52 o
   8   8   4        5.05       43.42     18.71 o
   9   8   4       61.28       59.29     22.37 o
  -7   9   4        4.76       -2.57     23.23 o
  -6   9   4        1.94        4.25     28.14 o
  -5   9   4        6.27       28.10     14.60 o
  -4   9   4        0.03        7.23     17.51 o
  -3   9   4        1.92        1.01     21.98 o
  -2   9   4       13.51       23.38     16.86 o
  -1   9   4        2.97      -23.23     23.23 o
   0   9   4        2.54       21.21     17.33 o
   1   9   4        0.26       19.08     23.82 o
   2   9   4       56.74      101.89     22.27 o
   3   9   4        8.24       -5.43     15.34 o
   4   9   4        6.98       -5.65     16.07 o
   5   9   4        2.27        1.61     17.05 o
   6   9   4        2.50        5.03     22.58 o
   7   9   4        6.34        9.10     17.34 o
  -4  10   4       28.18       23.62     34.25 o
  -3  10   4        4.30       16.93     20.25 o
  -2  10   4       35.25       20.28     20.96 o
  -1  10   4       21.11       -6.06     30.72 o
   0  10   4        0.27       15.09     19.91 o
   1  10   4        5.08       -8.87     35.43 o
   2  10   4        3.11      -12.64     25.44 o
   3  10   4        2.94        5.63     30.13 o
   4  10   4        4.37       44.14     28.94 o
 -15   1   5        6.71        5.60     17.45 o
 -14   1   5        0.16       20.83     15.76 o
 -13   1   5       67.26       78.36     21.15 o
 -12   1   5       15.72       18.35     17.14 o
 -11   1   5      117.88      144.09     32.62 o
 -10   1   5      196.40      258.97     37.43 o
  -9   1   5       67.54       33.93     26.16 o
  -8   1   5      352.26      364.14     34.68 o
  -7   1   5      300.92      322.00     34.31 o
  -6   1   5     1195.70     1299.93     32.51 o
  -5   1   5       87.79       59.91      6.84 o
  -4   1   5      823.08      902.26     20.32 o
  -3   1   5      193.85      202.85     11.79 o
  -2   1   5      549.35      532.26     17.70 o
  -1   1   5     1668.92     1677.64     42.03 o
   0   1   5        8.46        5.16      3.58 o
   1   1   5      807.28      858.17     18.20 o
   2   1   5      546.57      545.72     19.32 o
   3   1   5       35.38       55.55      8.59 o
   4   1   5     1055.67     1047.02     27.39 o
   5   1   5      352.06      348.26     12.97 o
   6   1   5       43.95       52.55     10.83 o
   7   1   5      724.79      803.58     28.39 o
   8   1   5        0.88       -2.28     18.82 o
   9   1   5       83.36       60.38     27.42 o
  10   1   5      227.23      327.79     53.49 o
  11   1   5        6.98       25.58     24.46 o
  12   1   5       23.11       40.33     30.93 o
  13   1   5       20.56      -21.11     25.74 o
  14   1   5       18.70        9.32     30.88 o
 -14   2   5       43.69       48.28     18.59 o
 -13   2   5      103.42      122.82     21.88 o
 -12   2   5       39.55       29.38     25.58 o
 -11   2   5       19.02        7.56     16.58 o
 -10   2   5      431.94      435.90     41.68 o
  -9   2   5        1.72      -14.09     14.36 o
  -8   2   5       14.95       17.16     14.37 o
  -7   2   5        3.23       -4.46      9.51 o
  -6   2   5     3257.26     3367.42     66.31 o
  -5   2   5      451.41      489.94     18.64 o
  -4   2   5      982.04     1078.91     24.19 o
  -3   2   5     5787.30     5882.43     96.26 o
  -2   2   5      787.83      863.88     23.04 o
  -1   2   5        4.07       24.06      5.97 o
   0   2   5     1028.06      933.48     14.15 o
   1   2   5      491.29      497.61     12.79 o
   2   2   5     3196.96     3232.44     53.48 o
   3   2   5       84.69       69.10      7.01 o
   4   2   5     1347.03     1456.27     29.31 o
   5   2   5       36.95       42.17      7.79 o
   6   2   5      340.23      346.28     14.48 o
   7   2   5        4.37       24.91     11.03 o
   8   2   5      748.90      704.75     32.65 o
   9   2   5        0.25       -9.24     23.27 o
  10   2   5      513.13      494.96     44.58 o
  11   2   5       73.74       62.82     28.36 o
  12   2   5        1.12       -2.27     30.42 o
  13   2   5       42.55       37.90     29.57 o
  14   2   5       14.42      -24.97     64.39 o
 -14   3   5      147.53      179.81     27.78 o
 -13   3   5       73.94       86.03     20.60 o
 -12   3   5       50.72       28.61     15.93 o
 -11   3   5       69.06       53.75     24.86 o
 -10   3   5      113.97       93.48     21.04 o
  -9   3   5      186.09      201.68     17.62 o
  -8   3   5       16.38       19.82     12.14 o
  -7   3   5       14.75       24.33     11.71 o
  -6   3   5       64.90       76.97      9.86 o
  -5   3   5      749.27      889.24     31.13 o
  -4   3   5     1186.68     1187.55     24.72 o
  -3   3   5     6846.92     6844.80     95.20 o
  -2   3   5       57.25       51.74      7.15 o
  -1   3   5       82.82       95.51      6.80 o
   0   3   5      128.31      131.61      6.80 o
   1   3   5       36.40       40.69      6.25 o
   2   3   5        0.78       13.82      5.55 o
   3   3   5     1469.57     1547.82     31.55 o
   4   3   5     1194.05     1112.14     25.80 o
   5   3   5      944.59      936.01     23.83 o
   6   3   5       86.59       95.57     10.02 o
   7   3   5     1002.15      928.89     33.63 o
   8   3   5      153.50      172.87     18.37 o
   9   3   5       18.27       -0.64     11.65 o
  10   3   5       92.87       72.78     27.58 o
  11   3   5      114.18       77.44     31.69 o
  12   3   5       47.19       60.79     45.63 o
  13   3   5       11.25      -16.09     28.82 o
  14   3   5        4.34       27.96     32.61 o
 -13   4   5       74.15       68.85     21.28 o
 -12   4   5        3.12        3.23     13.92 o
 -11   4   5        0.86       11.76     14.10 o
 -10   4   5       41.72       25.26     12.54 o
  -9   4   5       16.86       11.19      8.61 o
  -8   4   5       16.69        7.31      9.38 o
  -7   4   5      128.25      150.96     13.51 o
  -6   4   5       57.87       57.39      8.60 o
  -5   4   5       16.35       26.30      7.13 o
  -4   4   5      656.66      678.28     17.89 o
  -3   4   5     3679.07     3870.21     66.59 o
  -2   4   5      377.70      396.16     15.90 o
  -1   4   5        8.60        6.63      5.93 o
   0   4   5     1232.06     1166.89     31.47 o
   1   4   5      291.68      254.14     11.69 o
   2   4   5        1.17       -1.92      6.41 o
   3   4   5      186.69      222.91     11.42 o
   4   4   5      438.66      403.18     18.28 o
   5   4   5       33.25       18.56      8.40 o
   6   4   5        2.91       -4.63      8.66 o
   7   4   5      324.89      338.48     20.05 o
   8   4   5      231.90      243.80     18.03 o
   9   4   5       85.89       75.62     15.38 o
  10   4   5       25.81        3.68     17.93 o
  11   4   5        9.01        2.71     23.38 o
  12   4   5        0.16      -18.38     25.21 o
  13   4   5       25.62       73.96     34.39 o
 -13   5   5       38.84       61.42     37.01 o
 -12   5   5       12.69      -18.83     22.04 o
 -11   5   5       45.08       49.65     21.29 o
 -10   5   5       87.46       69.00     21.28 o
  -9   5   5        1.53        8.98     13.34 o
  -8   5   5       33.08       20.04     13.27 o
  -7   5   5       67.03       50.13     13.34 o
  -6   5   5       14.87        9.02     14.08 o
  -5   5   5        5.76       19.94      9.18 o
  -4   5   5      337.55      339.75     17.62 o
  -3   5   5       34.61       38.60     12.73 o
  -2   5   5       72.02       78.34     10.79 o
  -1   5   5      646.48      653.74     20.25 o
   0   5   5        8.91        8.01     12.52 o
   1   5   5      360.45      335.00     23.36 o
   2   5   5      998.80     1033.53     41.65 o
   3   5   5       23.89       23.01     10.02 o
   4   5   5       10.70        0.27      8.62 o
   5   5   5       49.01       47.23     10.37 o
   6   5   5      595.02      571.91     20.78 o
   7   5   5      443.28      395.08     20.37 o
   8   5   5        1.06        4.78     10.91 o
   9   5   5       62.45       58.05     15.83 o
  10   5   5       73.88       71.37     21.53 o
  11   5   5       12.97       15.14     25.44 o
  12   5   5        3.77       35.49     43.60 o
  13   5   5        4.60       -7.10     44.11 o
 -12   6   5        6.48        9.00     22.56 o
 -11   6   5       12.15      -13.71     20.54 o
 -10   6   5       33.23       36.18     20.39 o
  -9   6   5       44.86       50.48     16.82 o
  -8   6   5        9.00      -13.43     13.43 o
  -7   6   5        7.58      -11.98     11.98 o
  -6   6   5      145.11      103.71     18.39 o
  -5   6   5        0.53       -5.89      9.49 o
  -4   6   5        3.63        1.43      9.43 o
  -3   6   5      270.20      253.54     16.76 o
  -2   6   5      708.69      576.50     31.89 o
  -1   6   5       93.80      120.70     18.37 o
   0   6   5      224.54      228.52     48.92 o
   1   6   5      640.31      643.57     29.92 o
   2   6   5      430.30      460.75     19.72 o
   3   6   5      179.06      154.34     19.90 o
   4   6   5      504.36      527.53     40.90 o
   5   6   5      136.85      176.41     18.16 o
   6   6   5       87.37       81.92     16.54 o
   7   6   5      201.29      195.71     23.75 o
   8   6   5       38.15       30.88     24.22 o
   9   6   5       12.50       -3.26     14.55 o
  10   6   5       14.35        2.77     36.51 o
  11   6   5       17.62       20.11     34.73 o
  12   6   5        6.08      -26.33     28.10 o
 -11   7   5       20.01       17.24     39.04 o
 -10   7   5       42.40       52.59     26.14 o
  -9   7   5        1.19       -5.83     21.15 o
  -8   7   5       14.21       21.11     21.14 o
  -7   7   5        0.52       -8.75     17.83 o
  -6   7   5        1.74       11.35     14.98 o
  -5   7   5       41.53       35.51     13.43 o
  -4   7   5       96.28      113.34     15.98 o
  -3   7   5       83.10       92.24     14.67 o
  -2   7   5       66.85       86.36     12.27 o
  -1   7   5        6.71       10.48     14.34 o
   0   7   5        0.00       -2.77     12.45 o
   1   7   5        3.33       -1.78     13.26 o
   2   7   5        7.12       11.20      9.90 o
   3   7   5       38.98       39.38     11.54 o
   4   7   5      234.13      248.61     20.05 o
   5   7   5      245.27      274.97     21.91 o
   6   7   5       36.51       33.61     13.62 o
   7   7   5        1.24       -3.09     21.40 o
   8   7   5       93.97       90.03     21.83 o
   9   7   5      145.17      164.26     25.55 o
  10   7   5       51.34       37.62     25.09 o
  11   7   5        8.54      -35.99     35.99 o
  -9   8   5       47.29      102.51     30.65 o
  -8   8   5       25.98       38.67     41.06 o
  -7   8   5       36.44       35.30     24.33 o
  -6   8   5        3.03       -0.68     20.14 o
  -5   8   5        8.62       11.95     13.17 o
  -4   8   5       59.82       48.56     14.43 o
  -3   8   5       14.66       25.89     13.11 o
  -2   8   5      157.85      196.46     25.48 o
  -1   8   5       73.46       57.64     18.53 o
   0   8   5      170.19      147.23     28.61 o
   1   8   5        3.58       13.09     14.87 o
   2   8   5      128.77      121.23     21.02 o
   3   8   5        6.80        2.91     11.43 o
   4   8   5        0.11       -4.95     15.59 o
   5   8   5       29.26       49.68     14.33 o
   6   8   5       64.82       58.65     17.92 o
   7   8   5        3.43       10.34     16.40 o
   8   8   5        0.06       -1.51     16.37 o
   9   8   5        4.16        3.46     20.07 o
  -7   9   5        3.26       41.83     27.88 o
  -6   9   5       53.80       53.87     37.52 o
  -5   9   5        3.11       -5.31     13.29 o
  -4   9   5        1.53        5.45     20.94 o
  -3   9   5        7.00        6.35     16.48 o
  -2   9   5       31.42       19.23     17.02 o
  -1   9   5       12.95        5.23     15.85 o
   0   9   5       24.67       24.13     16.66 o
   1   9   5        6.31        6.01     16.20 o
   2   9   5       13.83       10.05     16.65 o
   3   9   5       75.53       69.26     22.75 o
   4   9   5       38.43       39.13     19.54 o
   5   9   5       22.67       13.26     12.83 o
   6   9   5        7.92       34.49     18.05 o
   7   9   5        6.35       -2.81     22.17 o
  -3  10   5        2.26       19.10     20.74 o
  -2  10   5       48.26       48.38     22.75 o
  -1  10   5       12.00        0.88     32.47 o
   0  10   5       13.73       12.77     28.42 o
   1  10   5        2.49       10.12     19.52 o
   2  10   5        3.46        7.08     19.57 o
   3  10   5       11.02       23.91     20.85 o
 -15   0   6       43.15       74.29     33.45 o
 -14   0   6        9.29       24.93     32.19 o
 -13   0   6      255.80      315.17     43.67 o
 -12   0   6       51.68      -16.39     37.77 o
 -11   0   6      416.86      432.56     44.26 o
 -10   0   6      312.81      328.52     55.26 o
  -9   0   6       75.19      142.97     43.09 o
  -8   0   6        7.73        7.60     29.40 o
  -7   0   6      278.66      291.18     24.84 o
  -6   0   6      183.32      221.49     25.68 o
  -5   0   6       50.58       34.84      7.80 o
  -4   0   6     2920.34     2747.49     69.15 o
  -3   0   6    20599.56    20479.05    448.27 o
  -2   0   6      323.98      297.43     28.39 o
  -1   0   6     5086.93     4631.43    128.47 o
   0   0   6     7324.86     6820.89    125.43 o
   1   0   6      319.80      281.63     11.16 o
   2   0   6     3394.87     3287.71     96.36 o
   3   0   6      288.52      305.84     11.81 o
   4   0   6       24.63       35.79     16.98 o
   5   0   6     1152.19     1115.83     42.00 o
   6   0   6      894.27      818.28     54.50 o
   7   0   6      359.32      396.12     44.61 o
   8   0   6      729.52      735.11     72.50 o
   9   0   6      154.15       73.51     40.05 o
  10   0   6     1956.81     2024.33    133.84 o
  11   0   6      435.80      425.35     64.39 o
  12   0   6      753.69      924.21     92.27 o
  13   0   6       99.29       85.68     45.63 o
  14   0   6       36.40       54.75     51.20 o
 -15   1   6        0.01        3.02     18.36 o
 -14   1   6        2.81        0.14     36.59 o
 -13   1   6       34.27       25.93     22.25 o
 -12   1   6       52.80       55.80     16.93 o
 -11   1   6      173.19      190.54     23.05 o
 -10   1   6       51.56       49.81     17.88 o
  -9   1   6     1395.16     1446.60     59.41 o
  -8   1   6       74.09       92.65     14.27 o
  -7   1   6      553.67      591.92     18.08 o
  -6   1   6     3281.82     3459.48     67.25 o
  -5   1   6      104.76      116.53      8.02 o
  -4   1   6      198.62      164.29     11.42 o
  -3   1   6        1.40       -0.80      3.89 o
  -2   1   6     9850.47     9304.33    177.44 o
  -1   1   6     4682.12     4418.23    104.32 o
   0   1   6     1948.57     1823.96     26.72 o
   1   1   6     4581.92     4508.81     60.45 o
   2   1   6     1006.89     1101.60     22.93 o
   3   1   6      176.51      174.09      9.46 o
   4   1   6     1658.08     1674.28     34.98 o
   5   1   6     3502.30     3668.70     70.85 o
   6   1   6       19.03       14.88      6.44 o
   7   1   6      541.74      503.19     17.57 o
   8   1   6      413.49      390.44     30.93 o
   9   1   6     1074.41      992.26     61.42 o
  10   1   6      238.33      226.96     36.56 o
  11   1   6       81.82       40.65     35.99 o
  12   1   6       48.49       91.44     32.80 o
  13   1   6      126.66      185.00     39.54 o
  14   1   6       96.84       49.19     36.74 o
 -14   2   6       34.27       37.89     19.47 o
 -13   2   6        2.22       22.41     18.99 o
 -12   2   6       34.24       26.69     14.67 o
 -11   2   6       70.65       77.46     17.84 o
 -10   2   6      168.82      150.63     47.19 o
  -9   2   6      356.80      387.88     31.89 o
  -8   2   6      964.00     1026.91     36.56 o
  -7   2   6       92.29       91.74     15.22 o
  -6   2   6      311.62      322.46     13.43 o
  -5   2   6      319.56      321.93     12.85 o
  -4   2   6     4208.07     4297.23     73.79 o
  -3   2   6      155.87      160.40     11.47 o
  -2   2   6     1910.18     1807.53     43.10 o
  -1   2   6     2980.10     2743.64     58.21 o
   0   2   6       20.17       39.22      4.91 o
   1   2   6      577.54      597.82     20.63 o
   2   2   6     2212.80     2191.20     39.12 o
   3   2   6      935.13      852.93     22.21 o
   4   2   6     2080.24     2064.89     42.77 o
   5   2   6       55.62       54.42      8.47 o
   6   2   6       74.49       70.39      9.05 o
   7   2   6        4.15       -4.53      7.29 o
   8   2   6        9.62        8.92     13.54 o
   9   2   6     1660.87     1558.92     77.61 o
  10   2   6      493.34      500.60     46.77 o
  11   2   6      104.98       91.74     30.61 o
  12   2   6      102.17      170.89     36.57 o
  13   2   6       66.15      109.26     34.94 o
  14   2   6       43.87       56.25     35.51 o
 -14   3   6        8.39       43.20     20.57 o
 -13   3   6        8.41       -1.27     19.54 o
 -12   3   6        0.23      -12.36     15.68 o
 -11   3   6       28.22       35.46     15.32 o
 -10   3   6       78.83       97.11     17.39 o
  -9   3   6      347.90      387.14     30.70 o
  -8   3   6        4.01       23.40     10.59 o
  -7   3   6      321.68      342.73     19.00 o
  -6   3   6       52.81       54.80      8.57 o
  -5   3   6       42.57       54.80      8.76 o
  -4   3   6      759.46      849.08     21.78 o
  -3   3   6      918.44      827.56     22.01 o
  -2   3   6        1.67        8.66      5.25 o
  -1   3   6        0.20       -4.42      4.42 o
   0   3   6      258.82      259.88      8.50 o
   1   3   6        6.22       17.41      5.03 o
   2   3   6       44.94       45.54      6.73 o
   3   3   6      143.16      118.44      9.32 o
   4   3   6       21.52       31.29      7.62 o
   5   3   6        0.28       -2.11      6.60 o
   6   3   6     1322.45     1389.90     59.09 o
   7   3   6      236.34      186.28     17.80 o
   8   3   6       54.41       43.28     14.66 o
   9   3   6      584.93      545.46     27.78 o
  10   3   6        0.08      -12.24     22.66 o
  11   3   6       22.67       41.45     26.50 o
  12   3   6        0.68       35.34     26.66 o
  13   3   6        0.87       -9.25     28.29 o
  14   3   6        4.41       59.25     38.02 o
 -13   4   6       16.32        9.77     17.66 o
 -12   4   6       81.76      116.84     21.54 o
 -11   4   6        4.50       10.08     13.74 o
 -10   4   6      190.84      184.93     18.85 o
  -9   4   6      209.06      199.41     16.08 o
  -8   4   6       51.39       63.06     12.03 o
  -7   4   6        1.17       -1.39      8.42 o
  -6   4   6      352.89      314.68     14.42 o
  -5   4   6        0.10       -6.00      6.00 o
  -4   4   6      265.15      277.65     15.20 o
  -3   4   6     2893.59     2875.14     52.20 o
  -2   4   6      934.72      856.26     24.90 o
  -1   4   6     3672.36     3875.35     58.81 o
   0   4   6     1931.76     1844.33     39.92 o
   1   4   6     3472.02     3350.29     52.60 o
   2   4   6       21.70       16.38      6.39 o
   3   4   6       18.48       18.86      7.27 o
   4   4   6      152.67      156.13     11.25 o
   5   4   6        8.50        6.40      8.15 o
   6   4   6      327.96      360.67     17.11 o
   7   4   6       53.75       62.54     13.57 o
   8   4   6      258.06      262.55     21.31 o
   9   4   6      122.65      126.13     18.36 o
  10   4   6        9.84       26.40     24.49 o
  11   4   6       11.70       53.57     27.64 o
  12   4   6       36.52       31.53     27.70 o
  13   4   6       11.90      -33.98     39.54 o
 -13   5   6       17.99       30.01     30.48 o
 -12   5   6       48.82       80.11     32.00 o
 -11   5   6        2.45        0.26     17.74 o
 -10   5   6        3.45       11.14     17.36 o
  -9   5   6        4.12       14.45     14.42 o
  -8   5   6       12.51       16.16     12.80 o
  -7   5   6       23.22        8.83     12.48 o
  -6   5   6      104.50       86.50     13.81 o
  -5   5   6      533.61      531.54     26.64 o
  -4   5   6      435.79      450.16     19.87 o
  -3   5   6      268.21      272.91     16.39 o
  -2   5   6      143.22      148.54     12.90 o
  -1   5   6      323.63      322.38     13.91 o
   0   5   6       19.55       14.22      9.41 o
   1   5   6       40.26       44.05      6.72 o
   2   5   6      103.19      102.06     10.92 o
   3   5   6       98.94       99.48     11.00 o
   4   5   6      242.71      242.72     14.44 o
   5   5   6      290.57      278.66     15.33 o
   6   5   6     1164.80     1139.06     33.18 o
   7   5   6       38.75       37.45     11.29 o
   8   5   6       55.95       46.73     13.54 o
   9   5   6       43.18       36.63     15.41 o
  10   5   6       21.20       28.32     20.37 o
  11   5   6       15.22       -6.80     24.70 o
  12   5   6        1.70      -28.90     38.53 o
  13   5   6       10.93       34.47     46.64 o
 -12   6   6        1.32       11.81     23.34 o
 -11   6   6        0.72      -18.62     18.62 o
 -10   6   6       20.10       27.16     20.89 o
  -9   6   6        0.28      -13.32     13.32 o
  -8   6   6      103.60       92.71     18.13 o
  -7   6   6        8.15       17.22     15.08 o
  -6   6   6       47.28       32.75     14.11 o
  -5   6   6        6.08       -4.13      9.36 o
  -4   6   6        0.03      -12.93     12.93 o
  -3   6   6       49.24       45.25     11.90 o
  -2   6   6      154.86      167.14     20.56 o
  -1   6   6        5.40       -0.48     12.29 o
   0   6   6      102.48       95.36     32.99 o
   1   6   6       47.06       53.95     12.87 o
   2   6   6      706.96      651.07     34.25 o
   3   6   6      340.39      318.00     20.82 o
   4   6   6       16.93       17.52     12.51 o
   5   6   6       54.45       43.95     12.76 o
   6   6   6       81.65       80.34     15.38 o
   7   6   6      164.60      186.45     23.26 o
   8   6   6       42.17       39.95     16.08 o
   9   6   6       51.17       54.98     20.59 o
  10   6   6       34.86       46.90     20.64 o
  11   6   6       50.45       91.02     32.77 o
  12   6   6        7.91      -10.68     41.57 o
 -11   7   6        5.53       -1.52     34.98 o
 -10   7   6        0.27      -13.87     22.35 o
  -9   7   6        0.23       -4.01     21.47 o
  -8   7   6        9.45       20.88     21.67 o
  -7   7   6       13.62       26.30     21.27 o
  -6   7   6       42.82       40.89     17.34 o
  -5   7   6        2.47        0.53     11.63 o
  -4   7   6        1.04       -0.20     11.28 o
  -3   7   6       99.32       89.76     14.44 o
  -2   7   6      450.03      462.47     20.94 o
  -1   7   6      267.85      283.82     27.11 o
   0   7   6      212.71      217.16     23.82 o
   1   7   6        1.57       -2.81     13.89 o
   2   7   6      213.96      217.79     18.33 o
   3   7   6       44.94       54.75     10.28 o
   4   7   6       78.78       75.52     14.86 o
   5   7   6       55.14       49.07     14.23 o
   6   7   6      256.88      262.55     21.67 o
   7   7   6       14.89       23.43     17.39 o
   8   7   6       22.75       10.94     16.53 o
   9   7   6        3.82        1.27     25.10 o
  10   7   6       16.71      -21.20     21.20 o
  11   7   6        0.92       72.50     47.66 o
  -9   8   6        1.12        4.88     25.90 o
  -8   8   6       11.10       -9.03     22.73 o
  -7   8   6       20.85       27.69     22.81 o
  -6   8   6       56.71       49.59     23.53 o
  -5   8   6       11.20       10.58     13.61 o
  -4   8   6        0.49      -11.40     11.40 o
  -3   8   6       73.06       94.19     13.28 o
  -2   8   6        5.47       25.22     18.85 o
  -1   8   6        2.80       -0.78     13.69 o
   0   8   6        3.51      -13.07     13.07 o
   1   8   6        5.89       19.56     15.55 o
   2   8   6        1.94       -3.63     14.14 o
   3   8   6       38.27       45.45     12.96 o
   4   8   6        5.70      -10.89     10.91 o
   5   8   6        5.71       -4.34     12.35 o
   6   8   6       27.96       22.15     28.12 o
   7   8   6       13.18        8.63     16.98 o
   8   8   6       13.76       12.94     19.66 o
   9   8   6       23.44       38.51     24.48 o
  -7   9   6        1.17        6.06     23.00 o
  -6   9   6        0.19      -19.86     19.86 o
  -5   9   6        2.04        4.44     15.15 o
  -4   9   6        1.43       23.36     18.62 o
  -3   9   6       12.50       30.07     17.92 o
  -2   9   6       30.99       16.66     18.39 o
  -1   9   6        5.00        0.20     15.61 o
   0   9   6        0.15        5.10     17.08 o
   1   9   6       10.68       -0.58     16.67 o
   2   9   6       22.51        8.83     15.72 o
   3   9   6       25.87       13.12     17.75 o
   4   9   6        4.00       12.06     14.11 o
   5   9   6       38.20       43.28     17.95 o
   6   9   6       26.74       32.03     18.14 o
   7   9   6        5.90       20.59     18.83 o
  -3  10   6        0.49       41.48     21.97 o
  -2  10   6        0.60      -18.53     18.53 o
  -1  10   6        4.62        0.59     19.38 o
   0  10   6        1.66       -2.14     19.38 o
   1  10   6       13.93        8.14     20.01 o
   2  10   6        0.90        7.09     20.44 o
   3  10   6        3.82       23.59     20.41 o
 -14   1   7      119.77      115.43     24.50 o
 -13   1   7        9.02       28.31     15.98 o
 -12   1   7       53.69       66.46     17.83 o
 -11   1   7      197.97      190.78     23.31 o
 -10   1   7        0.12       -9.90      9.90 o
  -9   1   7       60.81       44.05     13.92 o
  -8   1   7      228.61      207.30     15.32 o
  -7   1   7       18.13        9.70      6.18 o
  -6   1   7      732.41      688.04     19.19 o
  -5   1   7       73.57       58.21      7.17 o
  -4   1   7     1006.99      921.35     30.28 o
  -3   1   7      973.55      898.17     20.63 o
  -2   1   7      522.22      488.35     16.61 o
  -1   1   7     1919.19     1832.33     41.36 o
   0   1   7     1474.41     1397.42     22.21 o
   1   1   7     3484.78     3190.47     44.75 o
   2   1   7       94.40      103.98      9.16 o
   3   1   7     1418.53     1479.88     31.94 o
   4   1   7     2366.30     2482.34     48.70 o
   5   1   7      787.12      891.83     29.72 o
   6   1   7      744.39      818.04     23.05 o
   7   1   7      223.12      209.52     15.80 o
   8   1   7       16.43       30.13     13.44 o
   9   1   7       61.52       39.72     28.51 o
  10   1   7      192.44      169.77     61.85 o
  11   1   7        1.96       -2.01     24.90 o
  12   1   7       58.56       69.63     30.97 o
  13   1   7        0.02      -21.19     24.70 o
  14   1   7        9.48        7.72     46.89 o
 -14   2   7        1.77       17.95     18.23 o
 -13   2   7        6.46       13.02     15.03 o
 -12   2   7       23.06       48.41     16.39 o
 -11   2   7       64.65       63.48     17.29 o
 -10   2   7       18.47       48.90     14.02 o
  -9   2   7      705.49      714.66     34.76 o
  -8   2   7      402.98      363.89     22.35 o
  -7   2   7       31.46       27.58      7.43 o
  -6   2   7        2.90       -2.56      5.39 o
  -5   2   7       12.78        5.85      6.50 o
  -4   2   7       86.24       67.09      7.45 o
  -3   2   7     5120.67     5434.12    156.21 o
  -2   2   7      894.09      962.89     28.95 o
  -1   2   7     2518.10     2458.73     45.95 o
   0   2   7     1317.13     1363.89     23.77 o
   1   2   7      159.69      142.37      5.43 o
   2   2   7      102.32      113.07     10.92 o
   3   2   7      738.65      820.53     20.42 o
   4   2   7      781.69      821.70     22.99 o
   5   2   7      727.19      768.18     22.61 o
   6   2   7        8.11       -4.02      7.24 o
   7   2   7        4.55        7.49      8.14 o
   8   2   7      438.65      383.26     22.37 o
   9   2   7       43.79       29.13     26.30 o
  10   2   7       37.23       80.76     27.38 o
  11   2   7       62.58       64.41     28.84 o
  12   2   7      158.90      102.49     41.83 o
  13   2   7       37.41       76.66     34.07 o
  14   2   7       10.26       17.54     32.24 o
 -14   3   7      241.27      299.09     34.19 o
 -13   3   7      139.28      128.16     24.26 o
 -12   3   7        0.07       18.49     14.85 o
 -11   3   7       80.24       73.24     16.13 o
 -10   3   7       24.15       34.09     22.32 o
  -9   3   7        5.58        9.83     10.35 o
  -8   3   7      617.80      604.96     40.24 o
  -7   3   7        2.25       20.87     12.41 o
  -6   3   7       16.72       22.23      8.82 o
  -5   3   7      166.31      200.37     13.12 o
  -4   3   7     1141.63     1195.77     30.79 o
  -3   3   7      147.29      134.76     10.52 o
  -2   3   7       26.16       26.66      6.30 o
  -1   3   7      280.89      336.37     12.13 o
   0   3   7     1005.47     1094.18     16.81 o
   1   3   7     1131.85     1204.46     20.78 o
   2   3   7       18.05       34.95      6.77 o
   3   3   7       97.24      112.85     10.47 o
   4   3   7     1410.29     1327.50     27.64 o
   5   3   7      150.20      144.25     13.56 o
   6   3   7       25.67       36.80      9.51 o
   7   3   7       75.49       82.36     15.08 o
   8   3   7      176.12      164.85     25.34 o
   9   3   7     1794.97     1677.76     50.74 o
  10   3   7      242.91      328.74     51.96 o
  11   3   7        5.50        6.61     24.87 o
  12   3   7      124.56      112.37     32.41 o
  13   3   7        1.78      -15.08     26.66 o
  14   3   7       35.17       53.91     36.37 o
 -13   4   7        1.11      -10.35     17.48 o
 -12   4   7       14.67       33.40     17.26 o
 -11   4   7        3.83       27.64     15.70 o
 -10   4   7       20.50       29.91     13.11 o
  -9   4   7        6.96        3.23      9.45 o
  -8   4   7       68.78       52.59     11.60 o
  -7   4   7        3.26       -7.23      8.83 o
  -6   4   7       60.70       50.57      8.87 o
  -5   4   7      404.60      403.74     15.37 o
  -4   4   7      765.89      788.70     23.75 o
  -3   4   7      505.08      560.07     19.20 o
  -2   4   7       21.74       22.38      6.54 o
  -1   4   7      634.40      732.11     16.93 o
   0   4   7     1895.23     1950.13     30.45 o
   1   4   7       12.85       13.46      6.14 o
   2   4   7      329.05      317.17     12.23 o
   3   4   7       98.78       98.81     10.14 o
   4   4   7      746.85      779.55     23.35 o
   5   4   7      187.48      204.49     12.98 o
   6   4   7      998.32      971.13     27.89 o
   7   4   7      643.22      647.53     29.65 o
   8   4   7       10.60        6.41     12.37 o
   9   4   7      142.58      171.27     19.55 o
  10   4   7        6.96        3.65     18.86 o
  11   4   7       15.42       25.83     25.45 o
  12   4   7       11.55       -1.01     32.95 o
  13   4   7       12.92       52.74     32.37 o
 -13   5   7       83.91      114.95     73.51 o
 -12   5   7        6.31       -6.47     25.02 o
 -11   5   7       21.44       20.82     19.93 o
 -10   5   7       81.48      101.05     22.48 o
  -9   5   7        2.38        0.31     13.18 o
  -8   5   7      146.08      107.46     24.81 o
  -7   5   7      169.16      134.91     18.06 o
  -6   5   7      100.67      132.20     31.32 o
  -5   5   7      123.32      132.85     26.35 o
  -4   5   7      538.13      536.52     24.39 o
  -3   5   7      205.29      205.03     14.81 o
  -2   5   7       17.27       18.80      8.90 o
  -1   5   7      276.56      316.68     18.91 o
   0   5   7     1460.98     1619.77     42.33 o
   1   5   7      188.46      183.22     13.08 o
   2   5   7      722.69      703.69     30.38 o
   3   5   7      129.05      126.40     12.21 o
   4   5   7        0.46        3.10      9.18 o
   5   5   7      577.82      569.65     21.37 o
   6   5   7      780.37      744.26     23.82 o
   7   5   7       20.05       22.64     13.77 o
   8   5   7       90.59      109.38     16.29 o
   9   5   7      148.27      141.13     19.48 o
  10   5   7       16.58        2.02     17.93 o
  11   5   7        0.02      -11.83     24.32 o
  12   5   7       37.75       71.48     48.67 o
  13   5   7        0.06       -9.13     41.06 o
 -12   6   7        0.11       17.49     24.80 o
 -11   6   7        0.12       -8.97     20.27 o
 -10   6   7       13.31       -3.27     18.92 o
  -9   6   7        0.05       -8.55     21.29 o
  -8   6   7        0.64       -7.00     14.32 o
  -7   6   7       44.38       46.45     31.59 o
  -6   6   7        4.12       -9.66      9.66 o
  -5   6   7      229.09      241.96     19.52 o
  -4   6   7       41.38       45.70     11.68 o
  -3   6   7      669.40      654.34     25.19 o
  -2   6   7        0.47        6.59     12.81 o
  -1   6   7       51.16       25.20     14.22 o
   0   6   7      179.93      164.36     21.95 o
   1   6   7      205.21      166.04     16.96 o
   2   6   7       42.07       26.78      9.94 o
   3   6   7      349.85      407.64     23.01 o
   4   6   7        0.62      -10.25     10.25 o
   5   6   7       34.50       39.07     13.11 o
   6   6   7        4.91        0.12     11.82 o
   7   6   7      259.01      244.80     25.70 o
   8   6   7      205.56      228.36     26.79 o
   9   6   7       33.58       37.51     19.02 o
  10   6   7       11.16      -13.72     20.44 o
  11   6   7        6.89      -12.46     31.43 o
  12   6   7        0.25       -1.73     33.71 o
 -11   7   7        0.17      -29.40     29.40 o
 -10   7   7        0.18        9.69     40.30 o
  -9   7   7       24.38       28.06     29.91 o
  -8   7   7       35.85       31.96     69.96 o
  -7   7   7        0.00       -0.87     19.60 o
  -6   7   7       43.79       65.69     18.12 o
  -5   7   7        0.27       25.47     15.07 o
  -4   7   7        2.46      -11.85     11.85 o
  -3   7   7       67.20       36.08     13.90 o
  -2   7   7      207.97      272.78     19.46 o
  -1   7   7       63.13       56.97     16.53 o
   0   7   7       69.08       31.98     15.81 o
   1   7   7      100.82      115.96     21.90 o
   2   7   7        0.39      -10.47     10.47 o
   3   7   7       87.07       77.45     12.99 o
   4   7   7      411.21      446.64     25.35 o
   5   7   7       61.00       64.84     14.57 o
   6   7   7       48.91       56.49     16.16 o
   7   7   7        4.00       -9.64     13.28 o
   8   7   7        0.26        9.03     16.64 o
   9   7   7       22.43      -19.88     19.88 o
  10   7   7       39.71       49.66     27.24 o
  -9   8   7        0.47      -23.48     23.48 o
  -8   8   7       38.80       38.98     25.63 o
  -7   8   7        6.76       21.74     26.87 o
  -6   8   7        3.71      -26.35     27.12 o
  -5   8   7        6.15       -1.91     15.02 o
  -4   8   7        1.65       14.21     12.98 o
  -3   8   7        3.33        8.06     12.73 o
  -2   8   7      194.36      201.08     25.91 o
  -1   8   7        4.31        4.60     15.06 o
   0   8   7        2.38        3.40     15.63 o
   1   8   7       51.59       33.53     17.23 o
   2   8   7       14.81       -1.02     14.62 o
   3   8   7       94.95       87.55     15.79 o
   4   8   7        2.66       18.03     13.33 o
   5   8   7       38.26       39.66     16.10 o
   6   8   7        8.93       -8.82     15.37 o
   7   8   7      102.10      110.87     40.43 o
   8   8   7        8.77       11.22     44.36 o
   9   8   7        9.80       -7.33     22.66 o
  -7   9   7        3.84       12.64     24.46 o
  -6   9   7        6.23       22.24     37.26 o
  -5   9   7       13.77       20.98     17.03 o
  -4   9   7        1.16        8.04     27.12 o
  -3   9   7       74.11       59.08     22.25 o
  -2   9   7       13.34       -1.54     17.22 o
  -1   9   7        0.91        7.91     25.26 o
   0   9   7        0.05       -8.62     19.00 o
   1   9   7        1.98        3.02     16.58 o
   2   9   7        3.19        7.96     16.33 o
   3   9   7       60.87       62.03     21.30 o
   4   9   7        1.37       14.81     14.56 o
   5   9   7       41.87       70.30     15.93 o
   6   9   7       11.66       33.61     18.08 o
   7   9   7       25.86       27.47     20.93 o
  -3  10   7       45.74       83.74     29.14 o
  -2  10   7        0.03      -23.73     29.90 o
  -1  10   7       13.94       15.58     22.67 o
   0  10   7       60.32       63.58     23.34 o
   1  10   7        0.01      -10.90     19.58 o
   2  10   7       37.12       -8.66     19.12 o
   3  10   7        4.81       19.43     20.15 o
 -14   0   8       10.96       -8.83     20.67 o
 -13   0   8       32.95       42.20     24.70 o
 -12   0   8        0.68        9.74     28.14 o
 -11   0   8      201.56      174.48     37.52 o
 -10   0   8     1669.03     1572.26     78.31 o
  -9   0   8       90.38      128.04     26.34 o
  -8   0   8      739.39      737.19     45.98 o
  -7   0   8       11.92        5.24      9.21 o
  -6   0   8      629.80      752.68     28.89 o
  -5   0   8      173.41      152.16     13.39 o
  -4   0   8    12364.40    12852.18    287.79 o
  -3   0   8     1052.63      805.07     41.06 o
  -2   0   8     1467.15     1390.68     47.49 o
  -1   0   8     4133.97     3971.91     89.92 o
   0   0   8    18713.66    16234.95    293.27 o
   1   0   8     1418.48     1190.06     29.13 o
   2   0   8      405.52      462.81     16.89 o
   3   0   8       25.05       26.32      9.79 o
   4   0   8     3196.17     3417.71     81.40 o
   5   0   8     1954.33     1979.36     52.65 o
   6   0   8      372.75      428.15     24.68 o
   7   0   8       24.83        8.27     12.48 o
   8   0   8      427.52      413.18     56.27 o
   9   0   8      146.83      146.01     46.13 o
  10   0   8      452.26      457.29     65.40 o
  11   0   8      123.10      147.53     48.16 o
  12   0   8      209.99      310.77     63.88 o
  13   0   8       14.91       20.79     38.02 o
  14   0   8       89.39      142.46     59.82 o
 -14   1   8        0.08        9.52     17.09 o
 -13   1   8       62.09       56.19     19.42 o
 -12   1   8      325.04      319.07     30.14 o
 -11   1   8      771.18      751.51     55.23 o
 -10   1   8      516.27      538.86     32.30 o
  -9   1   8      594.05      583.41     32.01 o
  -8   1   8      150.92      158.98     14.49 o
  -7   1   8     1252.35     1225.86     30.72 o
  -6   1   8      423.44      367.43     14.39 o
  -5   1   8      763.62      845.84     21.76 o
  -4   1   8       93.23      104.91      7.84 o
  -3   1   8      807.19      741.68     26.26 o
  -2   1   8      398.66      399.19     15.08 o
  -1   1   8       62.28       83.13      6.83 o
   0   1   8     5398.19     4841.61     65.29 o
   1   1   8        1.53        4.81      4.92 o
   2   1   8     3191.18     3270.82     49.90 o
   3   1   8      573.84      625.25     18.58 o
   4   1   8      415.74      432.90     15.78 o
   5   1   8     5116.93     5513.64     99.28 o
   6   1   8      948.63     1013.72     32.63 o
   7   1   8      128.33      130.99     11.98 o
   8   1   8        8.10        2.51     13.70 o
   9   1   8       34.71       26.86     28.31 o
  10   1   8      284.54      178.92     34.41 o
  11   1   8       82.44       90.12     40.05 o
  12   1   8       45.51       45.28     30.37 o
  13   1   8       15.81       11.42     43.35 o
  14   1   8        3.89       38.05     35.48 o
 -14   2   8       36.39       29.32     19.36 o
 -13   2   8       52.21       51.62     20.03 o
 -12   2   8       23.79       -6.81     13.96 o
 -11   2   8      225.63      247.93     25.87 o
 -10   2   8       91.63       84.87     17.60 o
  -9   2   8      226.90      251.02     36.22 o
  -8   2   8      535.63      518.93     24.77 o
  -7   2   8      933.42      961.63     25.90 o
  -6   2   8       57.42       66.37      9.72 o
  -5   2   8       15.69       17.65      6.34 o
  -4   2   8     1189.82     1313.84     29.03 o
  -3   2   8       18.16        7.57      6.45 o
  -2   2   8       75.80       74.34      8.43 o
  -1   2   8     2914.33     2667.41     45.51 o
   0   2   8      389.64      335.50     10.25 o
   1   2   8     2014.59     1943.47     31.15 o
   2   2   8        3.75        3.66      5.80 o
   3   2   8     1037.11     1051.88     24.26 o
   4   2   8       10.71       -1.84      6.66 o
   5   2   8      358.83      320.23     16.56 o
   6   2   8      375.72      415.33     17.13 o
   7   2   8      375.15      374.44     17.15 o
   8   2   8       13.47       24.90     13.28 o
   9   2   8      918.88      751.36     53.05 o
  10   2   8       22.19      -11.88     22.93 o
  11   2   8      323.82      283.47     41.58 o
  12   2   8       67.48       72.08     38.02 o
  13   2   8       23.13       47.13     31.09 o
  14   2   8       60.62       64.93     71.74 o
 -14   3   8        6.74        8.71     19.22 o
 -13   3   8        7.33       -4.12     15.74 o
 -12   3   8        2.88        0.65     14.80 o
 -11   3   8      200.78      210.55     32.75 o
 -10   3   8        2.48       -7.08     12.87 o
  -9   3   8       74.99       73.72     14.68 o
  -8   3   8      149.96      106.31     21.00 o
  -7   3   8      254.80      279.89     18.42 o
  -6   3   8      596.69      572.80     19.94 o
  -5   3   8      199.90      202.64     14.87 o
  -4   3   8      105.96      132.73     13.78 o
  -3   3   8       87.63       79.81      9.51 o
  -2   3   8     1416.36     1448.10     42.88 o
  -1   3   8        1.07        2.10      5.14 o
   0   3   8     3573.12     3513.25     46.33 o
   1   3   8        1.72        0.07      7.01 o
   2   3   8     1089.33     1125.86     25.31 o
   3   3   8      339.19      317.60     17.31 o
   4   3   8       39.62       43.13      8.92 o
   5   3   8       13.00       20.97      9.20 o
   6   3   8      472.20      459.62     19.72 o
   7   3   8       18.24        7.85      9.87 o
   8   3   8      693.87      674.64     30.21 o
   9   3   8        9.84       -2.58     12.51 o
  10   3   8      131.55      191.27     34.17 o
  11   3   8        7.17        0.13     32.70 o
  12   3   8        2.63       27.49     26.56 o
  13   3   8        9.43       -5.61     26.13 o
  14   3   8        9.91       -7.72     54.25 o
 -13   4   8       44.67       35.65     20.34 o
 -12   4   8       25.96       29.85     17.92 o
 -11   4   8        3.92        2.00     14.79 o
 -10   4   8        2.90       18.26     11.86 o
  -9   4   8       23.15       11.55     10.02 o
  -8   4   8      769.64      847.46     28.36 o
  -7   4   8      112.13      104.43     12.66 o
  -6   4   8      818.68      829.15     23.19 o
  -5   4   8     1063.06     1038.67     38.67 o
  -4   4   8      148.92      155.24     15.78 o
  -3   4   8       89.75       75.37      9.40 o
  -2   4   8      393.84      456.74     16.95 o
  -1   4   8      235.15      238.14      9.25 o
   0   4   8     1122.41     1083.42     19.56 o
   1   4   8     1967.48     2049.86     38.25 o
   2   4   8     3241.84     3469.58     56.03 o
   3   4   8       19.52       21.07      7.89 o
   4   4   8      632.67      633.70     22.83 o
   5   4   8       93.32       97.54     12.40 o
   6   4   8      570.43      575.07     23.91 o
   7   4   8       47.20       75.69     16.08 o
   8   4   8       24.29      -11.74     12.45 o
   9   4   8       47.73       54.74     15.07 o
  10   4   8      381.94      313.19     67.93 o
  11   4   8       74.32       88.01     31.52 o
  12   4   8       52.85       48.43     30.61 o
  13   4   8       24.13       16.28     30.57 o
 -13   5   8        0.96      -13.43     29.35 o
 -12   5   8        7.47      -25.69     37.26 o
 -11   5   8       14.56        6.11     22.70 o
 -10   5   8       16.84       -1.01     17.46 o
  -9   5   8       30.62       16.10     14.21 o
  -8   5   8        4.86       30.83     14.19 o
  -7   5   8      135.48      103.28     19.09 o
  -6   5   8      671.40      750.86     30.87 o
  -5   5   8       61.17       56.61     12.99 o
  -4   5   8        0.28       -3.00      9.83 o
  -3   5   8      395.29      352.65     20.07 o
  -2   5   8      236.66      276.73     16.20 o
  -1   5   8       74.96       83.71      9.25 o
   0   5   8      672.17      644.50     35.22 o
   1   5   8      529.04      572.49     25.15 o
   2   5   8       41.68       50.00      8.45 o
   3   5   8      289.73      299.58     15.67 o
   4   5   8       74.31       84.64     12.06 o
   5   5   8        0.51        1.85      9.85 o
   6   5   8      306.72      295.22     16.35 o
   7   5   8        1.83        2.05     23.17 o
   8   5   8      339.54      352.86     23.04 o
   9   5   8       60.85       35.15     14.94 o
  10   5   8        8.56       32.75     19.89 o
  11   5   8        1.90        0.45     20.40 o
  12   5   8        0.27       25.86     44.11 o
 -12   6   8        3.37      -10.08     23.61 o
 -11   6   8        6.90      -12.55     20.46 o
 -10   6   8        4.33       -5.46     30.93 o
  -9   6   8       17.49      -12.65     15.07 o
  -8   6   8       15.39        8.80     15.79 o
  -7   6   8       89.15      102.63     24.92 o
  -6   6   8        2.77       -4.26     10.78 o
  -5   6   8       23.19       10.36     12.51 o
  -4   6   8      599.93      568.35     40.84 o
  -3   6   8        0.01       -4.32      9.89 o
  -2   6   8      175.70      203.84     28.03 o
  -1   6   8      370.19      316.42     16.38 o
   0   6   8        5.02        5.03     13.68 o
   1   6   8       52.40       40.01     12.45 o
   2   6   8        6.89       -6.68      9.36 o
   3   6   8       67.70       51.01     13.41 o
   4   6   8        1.08        9.62     11.71 o
   5   6   8      421.50      411.35     34.03 o
   6   6   8        2.17        8.56     13.39 o
   7   6   8       62.06       36.88     20.35 o
   8   6   8      159.26      191.17     29.56 o
   9   6   8       29.48       13.41     17.61 o
  10   6   8       22.25       28.63     20.73 o
  11   6   8       62.99      111.17     33.73 o
  12   6   8        4.11      -14.33     29.38 o
 -10   7   8        1.52       -4.45     23.12 o
  -9   7   8        0.09       -7.72     21.33 o
  -8   7   8       34.34       49.04     23.27 o
  -7   7   8       12.41       15.03     27.63 o
  -6   7   8       10.93        1.90     14.55 o
  -5   7   8       80.06       54.34     25.07 o
  -4   7   8        2.37        4.37     14.03 o
  -3   7   8       89.33       59.35     19.38 o
  -2   7   8      151.33      157.82     14.60 o
  -1   7   8       36.35       43.90     16.26 o
   0   7   8        4.71       12.61     15.11 o
   1   7   8      337.16      280.74     40.36 o
   2   7   8      408.32      433.42     24.46 o
   3   7   8       32.23       26.80     11.50 o
   4   7   8        0.68       14.99     11.80 o
   5   7   8      176.06      179.29     19.13 o
   6   7   8       69.34       67.79     19.17 o
   7   7   8        6.87       11.82     16.26 o
   8   7   8        1.49       29.94     21.01 o
   9   7   8        6.36       -8.77     20.69 o
  10   7   8        0.41      -22.29     22.29 o
  -9   8   8        1.67        3.08     25.74 o
  -8   8   8       26.45       21.88     25.86 o
  -7   8   8        0.76        1.75     55.01 o
  -6   8   8        0.74      -19.92     19.92 o
  -5   8   8        4.31      -23.99     25.41 o
  -4   8   8        0.76       -8.02     13.11 o
  -3   8   8      153.27      187.25     29.00 o
  -2   8   8       29.51       34.53     19.70 o
  -1   8   8       31.49       38.66     18.28 o
   0   8   8        3.33      -14.19     14.19 o
   1   8   8       14.51       32.92     16.56 o
   2   8   8       49.75      107.77     24.33 o
   3   8   8       39.04       40.17     13.94 o
   4   8   8        3.74       25.60     12.68 o
   5   8   8       21.12       14.74     13.06 o
   6   8   8        8.87       -3.68     15.40 o
   7   8   8       21.84       22.47     19.78 o
   8   8   8       10.49       -1.50     20.46 o
   9   8   8       21.74       24.17     25.23 o
  -7   9   8        8.27        0.52     23.95 o
  -6   9   8        0.57        3.35     24.09 o
  -5   9   8       49.37       67.33     19.44 o
  -4   9   8       41.12       40.71     26.27 o
  -3   9   8        1.20       -0.65     21.11 o
  -2   9   8        1.20       10.33     18.64 o
  -1   9   8       13.56       21.28     18.38 o
   0   9   8       31.11       23.28     18.07 o
   1   9   8        8.03      -12.78     14.98 o
   2   9   8        6.88        3.38     16.26 o
   3   9   8        1.43       -2.90     24.05 o
   4   9   8        1.82       24.92     14.96 o
   5   9   8        0.69       -1.62     13.53 o
   6   9   8       46.94       26.57     21.58 o
   7   9   8        0.69       15.21     21.51 o
  -3  10   8       34.30       72.00     28.65 o
  -2  10   8        0.12      -22.22     22.22 o
  -1  10   8        0.27        2.44     29.54 o
   0  10   8       19.60       22.45     21.36 o
   1  10   8        1.46      -10.87     19.85 o
   2  10   8        4.24      -14.62     20.02 o
   3  10   8        0.01      -16.98     16.98 o
 -14   1   9       31.85       50.60     20.86 o
 -13   1   9        0.07       -4.98     14.56 o
 -12   1   9       45.00       31.62     16.05 o
 -11   1   9        0.02        7.46     13.41 o
 -10   1   9      601.85      536.93     33.06 o
  -9   1   9       79.93       95.04     17.64 o
  -8   1   9       31.45       13.31      9.01 o
  -7   1   9      113.27      134.23     10.55 o
  -6   1   9       34.25       23.03      6.92 o
  -5   1   9      643.50      629.47     19.61 o
  -4   1   9     7757.75     7651.87    125.48 o
  -3   1   9       85.28       85.87     10.10 o
  -2   1   9      523.56      507.64     17.90 o
  -1   1   9      266.80      267.39      9.07 o
   0   1   9      441.90      439.60     11.14 o
   1   1   9      105.59      104.80      6.66 o
   2   1   9       31.07       42.58      5.10 o
   3   1   9      617.50      578.53     16.73 o
   4   1   9     6411.48     6410.75    129.30 o
   5   1   9      627.28      609.53     20.15 o
   6   1   9      378.94      379.00     22.85 o
   7   1   9      652.53      670.40     26.90 o
   8   1   9      228.44      181.65     20.21 o
   9   1   9      410.04      417.92     78.33 o
  10   1   9       28.18       41.44     27.13 o
  11   1   9       11.27        4.92     26.14 o
  12   1   9        7.18       28.64     26.63 o
  13   1   9        2.44       23.86     45.88 o
  14   1   9        0.99      -14.78     34.47 o
 -14   2   9        2.43      -16.53     18.39 o
 -13   2   9      138.86      186.09     34.54 o
 -12   2   9      114.38       97.43     21.34 o
 -11   2   9        1.38      -10.70     13.17 o
 -10   2   9      159.37      177.91     24.95 o
  -9   2   9      160.40      164.28     20.82 o
  -8   2   9      191.03      215.47     17.72 o
  -7   2   9      144.35      124.64     11.19 o
  -6   2   9      659.21      599.65     23.60 o
  -5   2   9      348.62      415.09     15.72 o
  -4   2   9     1983.04     2201.53     51.59 o
  -3   2   9     1350.61     1334.90     34.71 o
  -2   2   9        4.34       -4.20      4.95 o
  -1   2   9      944.53     1148.62     26.96 o
   0   2   9      262.15      207.73      7.93 o
   1   2   9     1674.86     1714.63     26.53 o
   2   2   9       46.08       32.82      6.10 o
   3   2   9      411.97      373.74     15.09 o
   4   2   9       28.84       24.81      7.82 o
   5   2   9      625.09      660.79     21.71 o
   6   2   9       56.92       66.84     10.54 o
   7   2   9      235.69      252.81     20.97 o
   8   2   9      510.89      504.11     26.40 o
   9   2   9      298.90      282.63     38.89 o
  10   2   9        1.38       14.16     23.49 o
  11   2   9       85.94      162.08     34.43 o
  12   2   9        1.16        9.17     25.99 o
  13   2   9        1.07        9.21     28.01 o
  14   2   9       11.39       41.63     33.49 o
 -14   3   9       40.93       43.86     21.59 o
 -13   3   9       79.11       93.68     21.93 o
 -12   3   9        2.21        3.48     16.07 o
 -11   3   9        0.16      -12.23     12.23 o
 -10   3   9      355.61      333.13     27.93 o
  -9   3   9      233.22      201.54     18.21 o
  -8   3   9      445.09      440.92     27.54 o
  -7   3   9      331.27      369.65     20.71 o
  -6   3   9      667.76      636.90     21.27 o
  -5   3   9       80.16       88.55     11.24 o
  -4   3   9      286.89      291.15     15.59 o
  -3   3   9     4332.60     4547.57     95.70 o
  -2   3   9       10.21       14.86     10.39 o
  -1   3   9      650.51      610.19     22.27 o
   0   3   9       63.96       54.06      5.35 o
   1   3   9       67.12       90.96      5.41 o
   2   3   9      554.95      640.08     18.51 o
   3   3   9     1986.75     2027.92     40.10 o
   4   3   9      134.17      148.88     14.43 o
   5   3   9       55.01       48.36     11.41 o
   6   3   9       32.16       39.86     10.27 o
   7   3   9      551.40      554.88     22.26 o
   8   3   9      339.28      292.66     22.34 o
   9   3   9        8.40       -1.67     12.54 o
  10   3   9        0.86       -3.53     23.68 o
  11   3   9        2.67       -8.44     24.18 o
  12   3   9        3.91       28.78     25.94 o
  13   3   9       41.51        3.69     39.80 o
  14   3   9        0.03       17.72     37.77 o
 -13   4   9       97.94      102.08     31.98 o
 -12   4   9       11.42       11.50     17.66 o
 -11   4   9       11.73       13.15     15.02 o
 -10   4   9        2.18       -8.79     11.36 o
  -9   4   9       16.20       12.60     10.77 o
  -8   4   9       31.41       33.88     10.52 o
  -7   4   9      233.98      211.84     15.85 o
  -6   4   9       78.70       79.77     11.02 o
  -5   4   9       27.99       17.93      6.88 o
  -4   4   9      104.73      119.59     11.44 o
  -3   4   9      677.02      703.25     22.19 o
  -2   4   9      194.67      195.62     12.34 o
  -1   4   9      964.68     1039.56     26.19 o
   0   4   9      520.69      570.99     18.34 o
   1   4   9      225.96      242.20     11.55 o
   2   4   9        0.62       -6.98      6.98 o
   3   4   9       34.72       21.85     11.60 o
   4   4   9      154.80      163.26     14.50 o
   5   4   9       21.04       25.18     11.15 o
   6   4   9        0.03      -10.13     10.13 o
   7   4   9        4.28       -3.81     12.90 o
   8   4   9       39.53       15.08     17.01 o
   9   4   9       16.12       33.08     14.43 o
  10   4   9       57.47       83.95     26.46 o
  11   4   9       10.96       28.98     27.18 o
  12   4   9       39.74       38.24     29.44 o
  13   4   9        7.13       15.54     30.05 o
 -13   5   9        2.60      -23.57     29.32 o
 -12   5   9        4.58       -0.88     27.09 o
 -11   5   9       12.25       10.96     19.24 o
 -10   5   9       32.29       55.40     20.44 o
  -9   5   9      301.80      310.40     25.42 o
  -8   5   9      104.62      125.32     18.60 o
  -7   5   9       24.72       37.53     14.45 o
  -6   5   9        8.47        9.53     10.86 o
  -5   5   9       89.67       91.66     14.74 o
  -4   5   9      322.48      326.42     20.48 o
  -3   5   9       39.92       54.17     12.17 o
  -2   5   9      123.38      172.47     15.22 o
  -1   5   9      369.48      363.32     20.55 o
   0   5   9       74.51       62.19     11.90 o
   1   5   9        0.18        4.05      6.95 o
   2   5   9       19.71       18.15     12.90 o
   3   5   9      239.60      249.50     15.20 o
   4   5   9        8.97       -4.20      9.35 o
   5   5   9      298.34      319.91     19.20 o
   6   5   9      134.35      153.84     14.73 o
   7   5   9       76.71       83.65     14.62 o
   8   5   9       91.56       65.00     15.42 o
   9   5   9      102.34       83.02     18.79 o
  10   5   9       22.54       19.10     23.98 o
  11   5   9       49.69       97.44     24.49 o
  12   5   9        3.13        7.10     44.61 o
 -12   6   9        5.86        5.25     26.46 o
 -11   6   9        3.75      -19.90     21.94 o
 -10   6   9       11.95      -20.55     20.55 o
  -9   6   9        2.86      -14.88     14.88 o
  -8   6   9        5.48        5.05     15.53 o
  -7   6   9       62.66       71.75     18.09 o
  -6   6   9        1.60        8.87     11.28 o
  -5   6   9        0.29       -0.38     11.07 o
  -4   6   9       28.99       27.32     12.63 o
  -3   6   9       97.87       68.79     14.35 o
  -2   6   9        0.06        2.78     10.21 o
  -1   6   9       36.72       39.26      7.85 o
   0   6   9       29.59       43.82     15.63 o
   1   6   9      253.62      261.54     20.04 o
   2   6   9       41.35       35.65     11.93 o
   3   6   9       11.85        9.66     15.44 o
   4   6   9        0.32        2.53     10.73 o
   5   6   9       35.58       46.87     12.44 o
   6   6   9        0.14      -10.93     10.93 o
   7   6   9       64.76      103.10     23.17 o
   8   6   9        0.00        4.72     41.32 o
   9   6   9        1.68      -14.21     18.33 o
  10   6   9        6.50        8.56     24.95 o
  11   6   9        1.10      -16.22     35.49 o
 -10   7   9        5.84       47.35     26.50 o
  -9   7   9        0.05       -2.14     21.63 o
  -8   7   9       20.52        4.82     21.15 o
  -7   7   9       30.63       28.85     21.14 o
  -6   7   9       25.20       -2.61     14.91 o
  -5   7   9      199.76      157.29     22.75 o
  -4   7   9        6.34       -8.48     14.06 o
  -3   7   9       31.71       41.20     27.09 o
  -2   7   9       15.39       -0.16      9.75 o
  -1   7   9      126.30      142.53     21.54 o
   0   7   9        0.51       14.72     17.80 o
   1   7   9      369.09      351.05     29.48 o
   2   7   9        1.21        4.12     11.39 o
   3   7   9       74.40       93.27     12.44 o
   4   7   9       20.56       16.98     14.63 o
   5   7   9      197.87      200.15     20.30 o
   6   7   9       72.35       99.62     17.12 o
   7   7   9        0.60       -5.14     17.17 o
   8   7   9        9.91        9.67     19.78 o
   9   7   9      117.51       89.10     35.49 o
  10   7   9       14.85       14.25     25.48 o
  -9   8   9        3.66       -4.45     24.15 o
  -8   8   9        0.09       -4.02     37.01 o
  -7   8   9       12.66       14.55     22.55 o
  -6   8   9       21.82       -9.03     27.63 o
  -5   8   9       28.81       38.13     18.79 o
  -4   8   9       37.16       47.12     17.32 o
  -3   8   9       18.04       14.28     12.59 o
  -2   8   9      149.15      173.64     25.88 o
  -1   8   9       89.79      102.78     21.91 o
   0   8   9        0.29       -2.86     16.29 o
   1   8   9        0.89        2.40     14.91 o
   2   8   9        5.83       10.65     13.32 o
   3   8   9       63.83       54.38     15.30 o
   4   8   9       45.65       46.36     11.63 o
   5   8   9       23.29       32.63     14.82 o
   6   8   9       20.16       35.01     19.78 o
   7   8   9        0.53       10.90     19.72 o
   8   8   9        0.30       -6.41     21.32 o
   9   8   9        5.39       -7.60     22.94 o
  -7   9   9        4.85       14.70     25.46 o
  -6   9   9        6.27       40.53     24.61 o
  -5   9   9        0.24       -7.26     22.78 o
  -4   9   9       51.41       14.14     22.66 o
  -3   9   9        0.97       32.41     24.04 o
  -2   9   9        3.23      -12.78     30.93 o
  -1   9   9        2.12      -16.38     16.38 o
   0   9   9       24.27       25.38     18.91 o
   1   9   9       34.23       24.34     18.45 o
   2   9   9        0.18       13.10     17.74 o
   3   9   9        8.97      -10.45     15.42 o
   4   9   9       10.89       29.87     15.57 o
   5   9   9       12.27       -5.68     14.32 o
   6   9   9        0.15        8.77     19.06 o
  -2  10   9       30.65       32.63     28.44 o
  -1  10   9        6.08       32.40     26.17 o
   0  10   9       16.62        5.97     41.06 o
   1  10   9        5.46        2.95     24.28 o
   2  10   9       28.56       40.63     27.70 o
 -14   0  10       95.17      133.85     37.03 o
 -13   0  10       47.17       82.88     28.77 o
 -12   0  10        9.44       29.42     34.47 o
 -11   0  10      762.56      779.49     69.20 o
 -10   0  10      186.80      227.16     37.77 o
  -9   0  10       75.16       57.40     59.57 o
  -8   0  10       44.71       48.62     18.46 o
  -7   0  10      111.35      127.84     15.08 o
  -6   0  10      704.26      755.44     30.51 o
  -5   0  10      930.63     1024.74     35.78 o
  -4   0  10      140.71      147.02     24.84 o
  -3   0  10    11092.16    10175.53    278.57 o
  -2   0  10     1684.72     1641.05     56.01 o
  -1   0  10     2905.54     2812.28     67.84 o
   0   0  10       16.81        8.51      6.43 o
   1   0  10        0.31       -6.69      6.69 o
   2   0  10    18027.17    16941.27    308.33 o
   3   0  10     5321.97     5741.19    110.91 o
   4   0  10     1049.83     1085.36     44.08 o
   5   0  10      438.69      395.36     20.89 o
   6   0  10     1465.62     1471.00     65.19 o
   7   0  10       27.95       25.48     14.92 o
   8   0  10      283.92      292.01     52.72 o
   9   0  10       64.53       35.49     38.02 o
  10   0  10     1018.07      867.43     87.71 o
  11   0  10      423.79      415.72     66.92 o
  12   0  10       57.11      133.33     53.23 o
  13   0  10       58.14       87.20     48.16 o
  14   0  10      133.40      139.92     58.81 o
 -14   1  10        0.27      -15.34     16.13 o
 -13   1  10       93.17       71.22     20.53 o
 -12   1  10        9.72        6.98     14.17 o
 -11   1  10        0.01      -10.99     12.62 o
 -10   1  10       55.93       45.54     16.42 o
  -9   1  10        3.20       10.08     12.31 o
  -8   1  10      648.40      688.54     26.70 o
  -7   1  10      367.77      423.36     17.84 o
  -6   1  10     1123.43     1146.49     28.20 o
  -5   1  10     1086.19     1062.85     29.42 o
  -4   1  10      887.61      920.78     27.81 o
  -3   1  10     4227.49     4471.14     92.59 o
  -2   1  10      176.61      186.56     12.22 o
  -1   1  10     3567.50     3485.10     53.14 o
   0   1  10     7786.29     7529.96     99.90 o
   1   1  10      323.73      367.77     10.71 o
   2   1  10      401.48      433.15     10.99 o
   3   1  10     1534.23     1562.88     31.08 o
   4   1  10     2687.91     2837.48     56.50 o
   5   1  10        7.49       10.18      8.01 o
   6   1  10      934.17      883.52     29.39 o
   7   1  10     2301.55     2413.86     59.26 o
   8   1  10        3.32      -11.12     14.59 o
   9   1  10      193.10      194.91     66.92 o
  10   1  10       35.88       30.55     26.66 o
  11   1  10       22.40       65.25     54.25 o
  12   1  10        4.02       -1.42     26.14 o
  13   1  10        9.50       68.21     34.27 o
  14   1  10        4.75       16.11     33.97 o
 -14   2  10       11.96       13.62     20.18 o
 -13   2  10      203.07      254.54     30.17 o
 -12   2  10       15.12        4.59     15.00 o
 -11   2  10      753.58      670.15     38.91 o
 -10   2  10        8.12        3.93     12.24 o
  -9   2  10       73.10       75.46     16.87 o
  -8   2  10      314.88      356.63     20.97 o
  -7   2  10        0.27       -2.02      7.90 o
  -6   2  10      188.86      209.79     12.85 o
  -5   2  10        3.94        3.09      6.16 o
  -4   2  10     1502.17     1492.42     46.63 o
  -3   2  10      412.65      450.10     18.55 o
  -2   2  10     1306.40     1416.29     50.02 o
  -1   2  10      528.82      550.51     15.97 o
   0   2  10       14.51       13.18      7.81 o
   1   2  10     6975.75     6875.36     86.17 o
   2   2  10     1151.48     1068.94     21.94 o
   3   2  10     2078.84     2091.75     40.55 o
   4   2  10     1639.89     1609.88     34.33 o
   5   2  10     2051.61     2088.38     46.18 o
   6   2  10     1441.75     1438.93     36.37 o
   7   2  10     1196.15     1223.09     33.66 o
   8   2  10        5.62       -2.11     13.04 o
   9   2  10      334.83      310.22     39.07 o
  10   2  10       11.58       34.97     37.01 o
  11   2  10        6.56      -22.76     22.76 o
  12   2  10       20.15      -23.07     23.07 o
  13   2  10       37.86       54.70     35.49 o
  14   2  10       16.70        3.64     33.12 o
 -14   3  10       26.20       12.69     20.35 o
 -13   3  10       21.79        1.82     17.87 o
 -12   3  10       27.34       -6.61     15.86 o
 -11   3  10       15.79        9.75     15.40 o
 -10   3  10        1.83      -11.53     12.90 o
  -9   3  10      333.31      311.11     26.45 o
  -8   3  10        0.26        4.93      9.47 o
  -7   3  10      318.23      333.66     16.84 o
  -6   3  10      474.82      502.11     19.18 o
  -5   3  10      552.63      610.80     27.48 o
  -4   3  10       92.05       94.26     11.27 o
  -3   3  10      538.68      519.33     20.94 o
  -2   3  10     1295.10     1351.47     36.73 o
  -1   3  10      195.38      203.31     14.95 o
   0   3  10     4481.60     4381.13     57.46 o
   1   3  10      166.23      164.39      6.13 o
   2   3  10     1443.70     1482.19     28.04 o
   3   3  10      438.22      407.13     20.33 o
   4   3  10        5.75       29.68      9.01 o
   5   3  10       29.48       15.38      9.46 o
   6   3  10       84.57       81.18     12.28 o
   7   3  10       78.17       85.55     12.73 o
   8   3  10      593.46      583.17     29.17 o
   9   3  10       22.28       20.14     13.25 o
  10   3  10       11.85        5.92     28.14 o
  11   3  10       41.73       26.88     27.18 o
  12   3  10        6.60        5.54     27.05 o
  13   3  10       19.53       17.36     52.98 o
  14   3  10        0.09      -17.87     31.01 o
 -13   4  10       19.34       24.60     26.22 o
 -12   4  10        1.17       -3.76     16.88 o
 -11   4  10        3.00       31.83     17.34 o
 -10   4  10       49.39       70.04     15.70 o
  -9   4  10      323.67      387.92     21.32 o
  -8   4  10      340.09      334.61     21.42 o
  -7   4  10       40.16       23.15     13.98 o
  -6   4  10      632.63      686.05     31.94 o
  -5   4  10      645.94      629.24     30.21 o
  -4   4  10       16.44        1.84      8.16 o
  -3   4  10       23.29       12.75      8.02 o
  -2   4  10      771.03      835.43     20.43 o
  -1   4  10      572.53      599.67     22.07 o
   0   4  10       67.91       62.17      5.81 o
   1   4  10       53.19       43.20      9.09 o
   2   4  10      249.68      298.96     15.97 o
   3   4  10      512.91      510.64     18.74 o
   4   4  10      554.01      532.14     23.96 o
   5   4  10      112.58      100.39     12.58 o
   6   4  10        0.81        0.06     10.46 o
   7   4  10      167.08      180.53     18.65 o
   8   4  10       14.67       11.57     13.03 o
   9   4  10        1.06       -2.14     17.52 o
  10   4  10        5.24       16.49     18.86 o
  11   4  10        5.65        8.48     25.38 o
  12   4  10       67.18       95.87     32.21 o
  13   4  10       20.86       35.31     34.17 o
 -12   5  10        5.29        1.24     27.10 o
 -11   5  10        6.86       -2.27     19.56 o
 -10   5  10        6.21      -16.44     17.78 o
  -9   5  10       94.53       76.85     19.53 o
  -8   5  10       41.39       21.39     25.36 o
  -7   5  10      210.35      262.60     25.09 o
  -6   5  10      709.38      658.65     28.88 o
  -5   5  10      872.79      966.42     35.10 o
  -4   5  10      172.44      176.13     17.28 o
  -3   5  10      298.41      307.07     19.43 o
  -2   5  10       11.86        9.36     10.33 o
  -1   5  10      117.30      142.19     14.18 o
   0   5  10      826.40      841.67     30.97 o
   1   5  10       56.16       41.29      8.79 o
   2   5  10       13.29       14.16      8.98 o
   3   5  10      101.41      105.84     13.17 o
   4   5  10        9.72      -10.04     10.04 o
   5   5  10       83.68      117.27     26.55 o
   6   5  10      126.71      150.13     15.61 o
   7   5  10       17.94       16.03     12.97 o
   8   5  10       12.60       22.57     14.28 o
   9   5  10        0.00      -12.96     12.96 o
  10   5  10        4.46       14.81     18.00 o
  11   5  10        6.28       10.38     20.09 o
  12   5  10       12.16       -0.63     36.83 o
 -12   6  10        0.29      -25.35     34.47 o
 -11   6  10        0.09        3.81     25.09 o
 -10   6  10       61.10       48.55     26.14 o
  -9   6  10        6.79       -4.12     16.33 o
  -8   6  10       70.15       45.31     17.74 o
  -7   6  10        9.63        6.83     14.62 o
  -6   6  10       10.69       -5.61     12.00 o
  -5   6  10       79.20       80.65     15.14 o
  -4   6  10       62.27       57.65     13.65 o
  -3   6  10      156.52      151.07     17.13 o
  -2   6  10       28.71       27.45     12.50 o
  -1   6  10       16.43        7.03     13.10 o
   0   6  10       18.61       16.66     15.88 o
   1   6  10        9.95       11.63     12.88 o
   2   6  10      698.87      694.56     24.19 o
   3   6  10        0.87       13.75      9.84 o
   4   6  10      323.98      355.73     23.06 o
   5   6  10      111.72       70.93     16.18 o
   6   6  10       16.47       43.56     16.84 o
   7   6  10       57.03       61.34     22.23 o
   8   6  10       26.72       25.65     21.22 o
   9   6  10      147.05      104.30     26.49 o
  10   6  10       23.57       89.23     41.57 o
  11   6  10       14.33       -3.04     38.53 o
 -10   7  10       22.57        8.15     25.61 o
  -9   7  10        2.38       17.21     22.81 o
  -8   7  10       27.05       25.88     21.83 o
  -7   7  10       37.16        0.27     20.50 o
  -6   7  10      323.97      303.55     39.16 o
  -5   7  10      248.02      299.86     40.93 o
  -4   7  10       70.53       38.82     17.16 o
  -3   7  10      225.80      178.41     20.34 o
  -2   7  10       21.77        6.39     10.81 o
  -1   7  10       12.48       -0.71     16.48 o
   0   7  10      126.46      131.41     33.72 o
   1   7  10        1.88       -5.48     14.42 o
   2   7  10       18.63       14.96      7.88 o
   3   7  10      274.33      258.62     16.98 o
   4   7  10       64.16       64.86     15.52 o
   5   7  10       79.00       89.09     18.55 o
   6   7  10       36.66       31.93     15.98 o
   7   7  10      156.44      137.85     27.41 o
   8   7  10       47.20       61.37     24.25 o
   9   7  10        0.30      -19.84     19.84 o
  10   7  10       51.86       84.16     30.16 o
  -9   8  10        3.83      -17.24     24.74 o
  -8   8  10        0.50      -20.56     20.56 o
  -7   8  10       11.03       48.96     26.26 o
  -6   8  10       31.94       68.50     31.43 o
  -5   8  10       28.78       33.57     17.05 o
  -4   8  10        5.67        8.47     14.32 o
  -3   8  10       29.04       39.62     13.55 o
  -2   8  10        0.47        3.28     38.53 o
  -1   8  10        2.31       -0.74     17.53 o
   0   8  10        3.60       -9.64     15.18 o
   1   8  10       34.75       60.92     25.71 o
   2   8  10       58.28       48.28     18.00 o
   3   8  10        1.38        0.39     14.34 o
   4   8  10        9.21       27.40     11.46 o
   5   8  10       26.53       33.29     15.48 o
   6   8  10       10.42       21.87     20.33 o
   7   8  10       41.43        5.24     20.19 o
   8   8  10       50.76       50.03     25.08 o
  -6   9  10       29.06       -3.30     36.50 o
  -5   9  10       55.51       87.20     20.52 o
  -4   9  10       30.29       -3.34     42.33 o
  -3   9  10       48.86       45.28     44.61 o
  -2   9  10       54.04       37.42     23.44 o
  -1   9  10        0.10        4.69     20.64 o
   0   9  10       18.55       25.10     23.14 o
   1   9  10        9.32       17.28     22.59 o
   2   9  10        1.42        5.96     22.03 o
   3   9  10       33.41       70.78     26.05 o
   4   9  10       20.56       24.41     17.46 o
   5   9  10        5.87        9.39     14.94 o
   6   9  10        1.69       -5.05     19.60 o
  -2  10  10       13.21       19.25     46.39 o
  -1  10  10       38.06       54.80     30.01 o
   0  10  10       49.87       39.15     28.50 o
   1  10  10        0.00       25.97     26.16 o
   2  10  10       13.67       17.82     28.39 o
 -14   1  11        3.10      -11.48     16.61 o
 -13   1  11       22.52       13.11     16.19 o
 -12   1  11       11.29      -17.44     19.54 o
 -11   1  11       89.21       75.39     18.06 o
 -10   1  11        0.44      -13.24     13.24 o
  -9   1  11      227.67      226.32     23.68 o
  -8   1  11      211.05      219.89     17.02 o
  -7   1  11      121.52      143.22     11.59 o
  -6   1  11      683.30      678.63     21.17 o
  -5   1  11        8.33        2.59      6.25 o
  -4   1  11       30.83        7.44      6.78 o
  -3   1  11      218.85      252.16     13.81 o
  -2   1  11      265.08      281.16     14.41 o
  -1   1  11     3378.26     3273.82     50.87 o
   0   1  11       52.66       66.97      6.23 o
   1   1  11      639.89      590.39     14.11 o
   2   1  11      214.58      235.43      9.53 o
   3   1  11       64.16       73.24      6.14 o
   4   1  11     1011.75     1102.91     26.44 o
   5   1  11        0.54        1.14      7.76 o
   6   1  11        7.85       14.19      9.14 o
   7   1  11      885.68      923.16     31.48 o
   8   1  11       10.36      -10.01     13.98 o
   9   1  11       26.51       56.65     30.11 o
  10   1  11        0.43       17.17     25.63 o
  11   1  11       12.09        3.95     28.14 o
  12   1  11       50.46       91.02     33.33 o
  13   1  11        1.66      -12.41     25.99 o
  14   1  11       25.78       26.01     34.56 o
 -14   2  11        2.08       -9.94     19.71 o
 -13   2  11        3.56      -13.57     16.29 o
 -12   2  11       10.99       -3.49     14.74 o
 -11   2  11        7.55       -5.47     13.78 o
 -10   2  11       24.06        9.59     14.11 o
  -9   2  11      344.82      321.38     51.00 o
  -8   2  11     1296.32     1261.56     38.92 o
  -7   2  11      321.71      332.93     19.18 o
  -6   2  11       67.48       79.75     10.38 o
  -5   2  11       70.64       83.44     10.67 o
  -4   2  11      155.34      180.01     13.14 o
  -3   2  11     4125.60     4105.21     87.64 o
  -2   2  11      385.50      377.13     17.03 o
  -1   2  11     1134.69     1167.68     38.68 o
   0   2  11      292.94      284.73      9.30 o
   1   2  11     1416.70     1453.99     23.24 o
   2   2  11      829.60      760.91     16.16 o
   3   2  11     2326.51     2178.67     42.36 o
   4   2  11     2865.65     2760.60     51.78 o
   5   2  11     2145.54     2250.54     45.09 o
   6   2  11       59.48       88.35     12.04 o
   7   2  11      484.11      496.25     35.33 o
   8   2  11       10.67       10.96     14.15 o
   9   2  11      176.88      143.19     32.44 o
  10   2  11        1.15      -22.31     22.31 o
  11   2  11        0.49       -1.88     24.87 o
  12   2  11       21.71       37.24     28.44 o
  13   2  11       41.36       20.13     30.46 o
  14   2  11        0.17       38.27     34.17 o
 -14   3  11       17.14       19.60     20.95 o
 -13   3  11       72.30       92.60     23.91 o
 -12   3  11        0.04        8.30     16.20 o
 -11   3  11      102.46       97.91     20.51 o
 -10   3  11      120.47      142.55     21.66 o
  -9   3  11      189.11      183.40     18.06 o
  -8   3  11      827.00      864.90     32.29 o
  -7   3  11       13.43       23.16     10.25 o
  -6   3  11        9.80       -5.36      8.85 o
  -5   3  11       43.90       33.82     10.02 o
  -4   3  11      838.50      815.86     27.75 o
  -3   3  11     1494.61     1510.85     40.68 o
  -2   3  11     1154.40     1116.01     32.46 o
  -1   3  11      117.71      127.48     11.29 o
   0   3  11      176.40      186.48      8.45 o
   1   3  11        0.02       -2.48      3.82 o
   2   3  11     1143.21     1091.22     30.76 o
   3   3  11      230.30      200.41     13.15 o
   4   3  11      200.13      229.30     13.98 o
   5   3  11       69.67       80.48     11.47 o
   6   3  11        6.10        8.47      9.90 o
   7   3  11       32.28       35.84     11.85 o
   8   3  11       36.45       36.37     14.40 o
   9   3  11      356.90      338.03     24.16 o
  10   3  11        0.25       -8.17     24.25 o
  11   3  11       17.13      -13.74     26.16 o
  12   3  11        9.92       29.80     55.01 o
  13   3  11       12.94        0.76     31.18 o
 -13   4  11        7.71      -26.40     26.40 o
 -12   4  11        7.22      -13.53     20.12 o
 -11   4  11        2.33      -13.83     13.83 o
 -10   4  11       91.06      126.06     18.25 o
  -9   4  11       18.56        9.66     12.06 o
  -8   4  11      474.05      556.19     26.48 o
  -7   4  11      393.16      406.23     34.53 o
  -6   4  11        8.23       -6.44      9.81 o
  -5   4  11       33.78       31.00     10.72 o
  -4   4  11       26.07       30.26     10.45 o
  -3   4  11      889.23      988.30     28.12 o
  -2   4  11      393.79      406.52     19.31 o
  -1   4  11       84.26       81.50     12.10 o
   0   4  11       43.35       41.89      5.75 o
   1   4  11      370.83      397.00     13.62 o
   2   4  11      211.03      216.97     11.21 o
   3   4  11      545.14      549.37     19.59 o
   4   4  11      402.71      375.71     28.26 o
   5   4  11      266.89      276.63     16.77 o
   6   4  11      124.88      103.45     14.08 o
   7   4  11      482.37      464.82     24.78 o
   8   4  11       44.29       18.69     12.83 o
   9   4  11       33.40       64.36     16.45 o
  10   4  11       39.39       55.03     33.39 o
  11   4  11        6.51       -5.30     24.46 o
  12   4  11       25.22       53.74     71.23 o
  13   4  11       19.33       34.98     33.70 o
 -12   5  11       28.22       13.59     28.42 o
 -11   5  11        3.89       10.75     22.15 o
 -10   5  11        4.24       -4.62     18.84 o
  -9   5  11       90.13       73.84     18.12 o
  -8   5  11       71.21       75.21     22.15 o
  -7   5  11      369.30      391.39     29.16 o
  -6   5  11       98.56       63.25     20.31 o
  -5   5  11      199.23      239.50     19.81 o
  -4   5  11       63.10       73.18     14.42 o
  -3   5  11      378.35      352.79     21.09 o
  -2   5  11        9.68        5.09     12.45 o
  -1   5  11      727.76      810.57     28.92 o
   0   5  11        2.58       -8.18      8.18 o
   1   5  11      500.44      540.43     18.39 o
   2   5  11      279.78      298.89     14.94 o
   3   5  11        3.19       15.31      9.10 o
   4   5  11        0.49        4.55     11.07 o
   5   5  11      509.59      546.02     23.91 o
   6   5  11      563.40      520.80     23.85 o
   7   5  11       13.77       37.37     13.68 o
   8   5  11        0.02       -3.69     12.74 o
   9   5  11        0.05        5.92     13.77 o
  10   5  11       20.68       11.53     18.21 o
  11   5  11        4.66       -3.48     20.85 o
  12   5  11        1.82      -14.07     34.76 o
 -11   6  11       27.97       -0.19     23.89 o
 -10   6  11       37.20       28.63     26.36 o
  -9   6  11       37.54       43.66     18.88 o
  -8   6  11       10.06        3.73     16.26 o
  -7   6  11        8.02       -4.19     14.46 o
  -6   6  11      101.73       98.77     16.98 o
  -5   6  11      129.21      120.71     16.57 o
  -4   6  11      124.36      120.01     22.32 o
  -3   6  11       31.71       28.91     13.43 o
  -2   6  11      284.13      270.49     27.36 o
  -1   6  11      132.54       91.87     20.69 o
   0   6  11      802.98      749.59     39.28 o
   1   6  11       21.96       21.18     14.75 o
   2   6  11      205.83      172.20     15.23 o
   3   6  11      124.04      167.51     17.56 o
   4   6  11        0.81        8.99     14.79 o
   5   6  11        0.26       -5.92     11.61 o
   6   6  11        0.23      -12.75     13.40 o
   7   6  11        0.82       -6.73     17.55 o
   8   6  11      152.55      226.58     32.93 o
   9   6  11       26.89       18.48     21.47 o
  10   6  11       13.19       -7.60     32.95 o
  11   6  11       25.31        4.06     39.54 o
 -10   7  11        0.60       -3.34     23.74 o
  -9   7  11        1.10      -20.78     20.78 o
  -8   7  11       21.64       14.99     21.83 o
  -7   7  11       76.34       60.45     25.35 o
  -6   7  11        4.59      -13.97     13.97 o
  -5   7  11        2.18        3.65     15.67 o
  -4   7  11      214.48      259.01     27.83 o
  -3   7  11       40.98       36.16     14.76 o
  -2   7  11       10.87        8.81     11.58 o
  -1   7  11        3.03        1.49     26.62 o
   0   7  11       46.19       57.18     47.15 o
   1   7  11        5.32      -11.44     13.46 o
   2   7  11      225.45      225.07     17.06 o
   3   7  11       62.40       62.24     14.20 o
   4   7  11       95.18      116.76     14.35 o
   5   7  11       89.80       76.72     17.65 o
   6   7  11       41.72       24.28     15.64 o
   7   7  11       59.28       52.58     22.87 o
   8   7  11       14.37       -3.29     23.57 o
   9   7  11       32.41       12.86     23.48 o
  10   7  11       24.35      -16.25     22.27 o
  -9   8  11        1.15       45.01     28.13 o
  -8   8  11        7.75      -15.16     23.74 o
  -7   8  11       14.26       -2.44     21.99 o
  -6   8  11       42.74       49.09     23.86 o
  -5   8  11        2.28        0.33     16.14 o
  -4   8  11       11.77        5.93     15.63 o
  -3   8  11       70.09       86.64     15.97 o
  -2   8  11        1.45        0.20     18.99 o
  -1   8  11       75.23       57.18     22.66 o
   0   8  11        7.20      -16.80     16.80 o
   1   8  11        2.91        9.15     18.46 o
   2   8  11       63.97       64.91     17.10 o
   3   8  11        3.69       -7.16     14.48 o
   4   8  11        7.96        7.96     11.19 o
   5   8  11        0.04        7.55     14.91 o
   6   8  11        6.77      -11.77     17.42 o
   7   8  11       19.51      -18.01     19.24 o
   8   8  11        6.79       19.55     23.65 o
  -6   9  11        1.30      -21.07     21.07 o
  -5   9  11        3.65       -3.11     14.16 o
  -4   9  11       59.76       71.42     35.49 o
  -3   9  11        1.30       38.63     35.74 o
  -2   9  11        7.53      -19.63     19.63 o
  -1   9  11        0.05       21.77     23.37 o
   0   9  11       96.68      141.12     31.35 o
   1   9  11       42.56       54.26     24.96 o
   2   9  11       21.94       -1.67     20.40 o
   3   9  11       14.83        2.93     39.29 o
   4   9  11        0.02      -12.07     15.51 o
   5   9  11        2.77       20.68     19.50 o
   6   9  11        0.54        5.80     20.07 o
  -1  10  11        2.20       26.82     33.21 o
   0  10  11        2.77       18.64     25.61 o
   1  10  11       23.17       19.15     27.04 o
 -14   0  12       33.68        6.29     69.96 o
 -13   0  12       82.48      125.84     33.34 o
 -12   0  12        0.04        1.09     24.08 o
 -11   0  12       78.20       74.34     31.43 o
 -10   0  12      339.88      312.90     39.31 o
  -9   0  12      261.42      266.91     36.09 o
  -8   0  12        9.38      -13.88     21.29 o
  -7   0  12      153.05      118.98     16.36 o
  -6   0  12      419.21      437.86     24.54 o
  -5   0  12      836.23      656.71     66.92 o
  -4   0  12     2481.41     2592.20     84.37 o
  -3   0  12      171.53      216.01     34.47 o
  -2   0  12      143.78       89.20     23.83 o
  -1   0  12     9696.18     9330.20    174.01 o
   0   0  12       70.70       62.00      9.07 o
   1   0  12      216.57      246.88     13.48 o
   2   0  12     3608.30     3474.07     72.18 o
   3   0  12      178.47      163.19     12.73 o
   4   0  12       63.49       78.98     12.69 o
   5   0  12      824.34      779.86     30.93 o
   6   0  12       44.95       34.32     15.33 o
   7   0  12     2917.68     2860.64     97.68 o
   8   0  12       58.03      110.75     31.18 o
   9   0  12       56.32       -5.07     38.53 o
  10   0  12      323.16      327.50     61.85 o
  11   0  12      135.12      135.87     49.18 o
  12   0  12        0.16       20.28     41.06 o
  13   0  12       84.05       -1.01     39.54 o
  14   0  12        2.66      -16.73     44.11 o
 -14   1  12        1.73      -12.83     17.97 o
 -13   1  12       36.98       24.51     17.76 o
 -12   1  12      156.97      171.63     25.62 o
 -11   1  12        7.48      -11.90     11.90 o
 -10   1  12        0.23      -11.75     11.75 o
  -9   1  12       29.67       33.47     14.51 o
  -8   1  12       29.27       -0.92     10.23 o
  -7   1  12      177.99      181.10     13.30 o
  -6   1  12      307.13      363.24     15.95 o
  -5   1  12      837.31      815.72     26.60 o
  -4   1  12     1762.78     1948.37     48.06 o
  -3   1  12     2377.06     2359.03     55.12 o
  -2   1  12       53.27       58.91      8.95 o
  -1   1  12     1333.79     1358.08     25.55 o
   0   1  12     1475.23     1536.80     26.05 o
   1   1  12     2246.88     2267.14     35.63 o
   2   1  12     7539.66     7253.83     98.18 o
   3   1  12     3741.72     3945.83     53.37 o
   4   1  12      416.91      513.03     15.80 o
   5   1  12      173.14      150.27     11.04 o
   6   1  12     3883.86     4164.58     81.18 o
   7   1  12        1.69      -10.03     10.03 o
   8   1  12       93.81      116.26     21.09 o
   9   1  12      212.54      147.34     35.44 o
  10   1  12       69.39       84.77     31.02 o
  11   1  12       24.08       38.83     28.51 o
  12   1  12       19.05      -13.64     26.30 o
  13   1  12        0.39        6.10     32.08 o
  14   1  12       30.54       80.80     51.20 o
 -14   2  12       79.45       89.29     25.28 o
 -13   2  12      101.25      149.17     38.67 o
 -12   2  12       60.87       67.82     19.94 o
 -11   2  12        1.94        1.54     15.04 o
 -10   2  12      394.73      413.95     30.61 o
  -9   2  12       55.98       20.08     20.20 o
  -8   2  12       39.67       31.90     15.41 o
  -7   2  12        0.79        0.27      6.07 o
  -6   2  12      332.10      346.26     18.68 o
  -5   2  12       35.71       32.84      8.93 o
  -4   2  12        2.33        3.39      7.22 o
  -3   2  12      813.20      765.22     26.14 o
  -2   2  12      237.61      228.58     14.61 o
  -1   2  12     2071.91     2032.41     38.17 o
   0   2  12     1998.22     1993.04     31.85 o
   1   2  12     1007.31      956.95     19.38 o
   2   2  12        0.28       -4.71      4.89 o
   3   2  12     1148.49     1227.50     26.01 o
   4   2  12      108.40      136.98     11.46 o
   5   2  12       89.30       71.13     11.22 o
   6   2  12     1582.71     1574.22     40.00 o
   7   2  12      266.33      294.97     18.99 o
   8   2  12       44.57       47.78     15.60 o
   9   2  12      216.15      125.00     45.88 o
  10   2  12        3.44       -2.03     25.06 o
  11   2  12        4.27      -27.97     32.19 o
  12   2  12       19.38        3.55     28.32 o
  13   2  12       17.90       26.65     52.72 o
  14   2  12       23.10       26.13     41.06 o
 -14   3  12      114.35      135.67     29.47 o
 -13   3  12       22.22       -9.87     23.05 o
 -12   3  12       18.47       28.78     18.09 o
 -11   3  12        0.03        5.36     15.22 o
 -10   3  12      573.83      567.49     35.06 o
  -9   3  12        3.25        5.37     11.09 o
  -8   3  12      192.96      210.32     18.73 o
  -7   3  12        0.53       14.90     10.60 o
  -6   3  12       61.76       70.52     12.32 o
  -5   3  12      645.40      763.65     33.42 o
  -4   3  12        0.95        5.16      7.61 o
  -3   3  12      987.87     1021.70     40.54 o
  -2   3  12        3.06        0.85      8.08 o
  -1   3  12      995.22      969.72     27.25 o
   0   3  12     1905.94     1938.37     34.71 o
   1   3  12      141.31      164.69      7.00 o
   2   3  12      485.07      477.17     16.91 o
   3   3  12     1286.74     1267.36     26.77 o
   4   3  12        0.42        7.00      8.49 o
   5   3  12      590.50      676.08     22.97 o
   6   3  12      243.63      277.69     16.76 o
   7   3  12      137.22      132.98     16.84 o
   8   3  12       76.66       65.92     16.21 o
   9   3  12       26.11       15.32     14.01 o
  10   3  12       50.30       66.04     28.29 o
  11   3  12        3.48       10.75     25.38 o
  12   3  12        5.70       12.58     27.38 o
  13   3  12        2.04      -25.33     25.33 o
 -13   4  12        2.55       -7.32     27.32 o
 -12   4  12        1.01      -15.62     15.62 o
 -11   4  12        0.57        7.65     16.51 o
 -10   4  12        3.31        0.17     15.58 o
  -9   4  12       20.08       15.00     18.94 o
  -8   4  12       49.24       39.00     15.09 o
  -7   4  12       10.64       20.02     12.13 o
  -6   4  12        8.49        3.50     10.46 o
  -5   4  12     1359.96     1284.95     39.86 o
  -4   4  12      980.96     1005.68     38.34 o
  -3   4  12        1.45       -1.45      9.70 o
  -2   4  12      343.78      356.01     17.43 o
  -1   4  12       88.85       96.22     11.31 o
   0   4  12     1209.10     1263.11     23.10 o
   1   4  12       10.94       -0.33      6.37 o
   2   4  12      237.28      256.62     12.33 o
   3   4  12       43.60       45.51      9.41 o
   4   4  12      175.96      187.50     14.34 o
   5   4  12      736.04      724.83     25.02 o
   6   4  12      556.81      548.72     22.61 o
   7   4  12      121.59      124.15     17.12 o
   8   4  12      170.66      163.99     18.28 o
   9   4  12      105.59       71.26     16.63 o
  10   4  12        9.45       22.53     18.92 o
  11   4  12       45.70       28.51     27.18 o
  12   4  12       45.16       80.72     33.65 o
  13   4  12       13.65       -5.83     29.40 o
 -12   5  12        0.01        1.52     33.46 o
 -11   5  12        0.07      -11.12     20.82 o
 -10   5  12      139.88      149.62     30.93 o
  -9   5  12       25.49       31.88     23.89 o
  -8   5  12        4.97       -4.69     14.38 o
  -7   5  12      164.28      189.31     22.77 o
  -6   5  12        7.03       10.61     10.31 o
  -5   5  12       45.95       47.87     13.53 o
  -4   5  12      228.54      208.73     24.88 o
  -3   5  12      103.40      109.55     15.18 o
  -2   5  12      488.94      497.77     24.18 o
  -1   5  12       21.63       20.62     11.78 o
   0   5  12       23.92       29.76     10.43 o
   1   5  12      392.17      360.37     15.71 o
   2   5  12       84.93       70.83     11.29 o
   3   5  12       14.52       12.09      9.71 o
   4   5  12      157.51      164.76     25.25 o
   5   5  12      756.43      774.68     41.20 o
   6   5  12        8.24       -7.34     10.82 o
   7   5  12       43.21       33.78     15.25 o
   8   5  12        1.77       -2.67     12.86 o
   9   5  12       47.33       33.35     21.76 o
  10   5  12        9.72      -13.03     20.20 o
  11   5  12        4.43       -4.47     19.33 o
  12   5  12        2.61      -35.99     35.99 o
 -11   6  12       59.77       54.25     29.75 o
 -10   6  12        1.59      -20.14     20.14 o
  -9   6  12        7.91      -14.37     16.25 o
  -8   6  12       14.18       -7.55     25.56 o
  -7   6  12        0.92       12.82     15.99 o
  -6   6  12      160.39      133.51     24.71 o
  -5   6  12      621.38      663.38     30.88 o
  -4   6  12      110.82      114.23     21.05 o
  -3   6  12      321.83      315.95     29.86 o
  -2   6  12        6.52       -6.39     11.14 o
  -1   6  12      667.39      741.94     41.29 o
   0   6  12      157.98      145.10     23.17 o
   1   6  12       43.79       49.75     15.57 o
   2   6  12      280.71      285.68     18.40 o
   3   6  12       41.58       65.00     12.82 o
   4   6  12        4.13        3.19      9.99 o
   5   6  12       18.64       -3.61     13.27 o
   6   6  12       86.69       95.27     18.10 o
   7   6  12       63.62       59.41     22.66 o
   8   6  12       75.43       93.30     25.04 o
   9   6  12        0.96      -20.06     20.06 o
  10   6  12        8.55       25.35     37.52 o
  11   6  12       26.94      122.18     50.70 o
 -10   7  12        2.49        9.31     23.95 o
  -9   7  12        2.37       -3.28     22.76 o
  -8   7  12       11.91       15.24     22.22 o
  -7   7  12        0.44      -18.25     18.25 o
  -6   7  12       81.89      100.10     21.20 o
  -5   7  12       24.36       21.72     15.99 o
  -4   7  12        7.70        3.18     14.44 o
  -3   7  12      401.32      328.66     25.71 o
  -2   7  12        3.12       13.48     23.35 o
  -1   7  12       33.58       46.79     33.97 o
   0   7  12        0.98      -16.55     16.55 o
   1   7  12       43.34       50.16     16.59 o
   2   7  12        1.56        8.14      9.87 o
   3   7  12       23.55       24.24     11.70 o
   4   7  12        3.16        1.79     13.17 o
   5   7  12       43.40       38.02     15.89 o
   6   7  12       19.59        7.92     14.72 o
   7   7  12        6.52        9.82     19.71 o
   8   7  12        2.10       20.44     21.86 o
   9   7  12       46.14       61.44     29.66 o
  10   7  12        1.38       22.10     26.41 o
  -8   8  12       16.24      -16.29     30.16 o
  -7   8  12       14.13       25.63     25.34 o
  -6   8  12        2.03        3.57     21.01 o
  -5   8  12       32.17       13.95     17.00 o
  -4   8  12      261.00      315.82     39.90 o
  -3   8  12        9.63        6.24     13.46 o
  -2   8  12       16.43       -8.92     20.59 o
  -1   8  12       25.71       33.69     39.80 o
   0   8  12        4.05        8.18     18.70 o
   1   8  12       44.93       51.36     22.15 o
   2   8  12       16.70       11.96     15.36 o
   3   8  12       61.22       59.21     18.05 o
   4   8  12        0.89       -4.73     11.19 o
   5   8  12       31.89       15.70     15.37 o
   6   8  12        0.04       17.49     23.07 o
   7   8  12       36.54       30.42     22.22 o
   8   8  12        5.67       -2.00     21.04 o
  -6   9  12       28.03       -0.55     22.49 o
  -5   9  12        7.22       20.76     23.66 o
  -4   9  12       14.65       20.66     23.91 o
  -3   9  12       25.14       48.54     26.99 o
  -2   9  12       10.58       17.72     24.46 o
  -1   9  12        2.60      -15.91     21.11 o
   0   9  12        0.21       20.69     22.09 o
   1   9  12        5.53       -4.43     21.50 o
   2   9  12       10.74       43.07     24.35 o
   3   9  12        0.05       19.54     18.71 o
   4   9  12        2.74       18.70     18.20 o
   5   9  12        1.39       -2.01     13.09 o
   6   9  12        2.57      -10.83     18.76 o
   0  10  12       25.59       70.47     44.11 o
 -14   1  13       30.79        4.50     20.59 o
 -13   1  13       13.36       20.00     18.10 o
 -12   1  13        6.86        2.70     16.10 o
 -11   1  13        4.89       -4.34     13.50 o
 -10   1  13       52.27       35.69     16.66 o
  -9   1  13      260.65      270.07     26.64 o
  -8   1  13       24.41       28.33     11.66 o
  -7   1  13       85.01       93.79     11.37 o
  -6   1  13       25.26       28.28      8.59 o
  -5   1  13       63.19       51.06      9.34 o
  -4   1  13     1885.79     1945.71     49.11 o
  -3   1  13      571.43      602.89     22.68 o
  -2   1  13        0.79       13.78      8.49 o
  -1   1  13      140.44      143.37      8.23 o
   0   1  13      742.45      751.91     16.43 o
   1   1  13      862.61      829.57     17.86 o
   2   1  13      431.32      435.64     13.01 o
   3   1  13       60.43       50.49      6.92 o
   4   1  13       86.34       84.17      7.44 o
   5   1  13       16.44       24.96      8.25 o
   6   1  13      975.99      988.00     43.54 o
   7   1  13       38.27       42.29     12.30 o
   8   1  13       60.91       45.03     18.64 o
   9   1  13       41.84       17.44     53.74 o
  10   1  13       90.49       79.95     47.40 o
  11   1  13       22.82       28.30     30.61 o
  12   1  13        0.46        9.13     27.96 o
  13   1  13       43.94       15.58     53.23 o
  14   1  13        1.61        3.45     32.41 o
 -14   2  13        4.53      -18.13     18.13 o
 -13   2  13       11.40       10.54     18.50 o
 -12   2  13        0.54        0.78     16.32 o
 -11   2  13       51.34       36.49     17.03 o
 -10   2  13       17.11       -6.54     12.67 o
  -9   2  13        2.19        2.56     12.75 o
  -8   2  13       44.74       30.19     12.26 o
  -7   2  13      165.59      198.66     16.17 o
  -6   2  13       31.04       37.36     10.65 o
  -5   2  13      260.88      233.00     28.16 o
  -4   2  13       77.50       72.10     10.95 o
  -3   2  13      157.26      167.72     13.74 o
  -2   2  13      481.09      440.56     19.78 o
  -1   2  13      523.63      472.31     13.95 o
   0   2  13        1.04       -1.09      4.97 o
   1   2  13      568.23      548.82     14.42 o
   2   2  13       28.70       24.84      5.73 o
   3   2  13     1710.94     1756.12     30.75 o
   4   2  13        0.03        0.73      7.99 o
   5   2  13      230.12      216.06     14.49 o
   6   2  13       34.67       30.46     10.76 o
   7   2  13      201.88      174.19     15.58 o
   8   2  13       16.64       17.01     15.07 o
   9   2  13      292.82      256.82     38.72 o
  10   2  13        2.66       32.96     27.90 o
  11   2  13       10.55       64.68     30.20 o
  12   2  13        2.27       32.33     38.02 o
  13   2  13        0.60        9.20     31.69 o
  14   2  13        0.72       -5.30     30.65 o
 -13   3  13       15.48        1.75     18.99 o
 -12   3  13       64.40       54.91     20.15 o
 -11   3  13        2.78      -13.18     24.22 o
 -10   3  13        3.35       12.09     16.68 o
  -9   3  13        0.01       -6.48     10.57 o
  -8   3  13       22.60       30.23     15.82 o
  -7   3  13      944.97      919.89     33.01 o
  -6   3  13       11.97        1.39      9.51 o
  -5   3  13        6.43       -3.06      8.55 o
  -4   3  13      345.31      387.12     23.56 o
  -3   3  13     1111.78     1071.81     34.32 o
  -2   3  13      961.33      996.36     32.24 o
  -1   3  13      583.59      615.99     28.90 o
   0   3  13       39.30       51.84      8.26 o
   1   3  13      488.96      408.90     11.55 o
   2   3  13        0.02        0.53      5.85 o
   3   3  13       15.09       17.49      7.67 o
   4   3  13      226.70      185.34     14.00 o
   5   3  13      174.05      162.44     14.50 o
   6   3  13        1.34      -10.31     10.31 o
   7   3  13       16.52       19.05     11.63 o
   8   3  13        4.72       -0.11     12.08 o
   9   3  13        7.22       -1.31     13.21 o
  10   3  13       16.60       20.22     26.66 o
  11   3  13       13.02       33.91     58.05 o
  12   3  13        1.73       13.62     29.34 o
  13   3  13        1.46        9.47     29.88 o
 -13   4  13        2.84      -25.86     29.40 o
 -12   4  13        4.39      -59.32     59.32 o
 -11   4  13        4.62      -14.07     17.83 o
 -10   4  13       56.43        7.02     18.40 o
  -9   4  13       65.03       74.63     18.07 o
  -8   4  13        1.46      -11.23     12.55 o
  -7   4  13       11.01        8.31     11.12 o
  -6   4  13        0.48       -3.30     10.40 o
  -5   4  13      102.41      114.91     15.95 o
  -4   4  13      272.39      262.43     18.67 o
  -3   4  13      158.46      192.80     24.19 o
  -2   4  13      211.02      231.64     17.98 o
  -1   4  13        0.26       -4.44      9.62 o
   0   4  13      285.30      314.45     12.71 o
   1   4  13       50.53       53.06      6.20 o
   2   4  13      720.78      757.54     22.79 o
   3   4  13      360.86      330.60     14.88 o
   4   4  13        0.55       -9.70      9.70 o
   5   4  13       37.26       46.72     12.12 o
   6   4  13      119.59      134.78     14.98 o
   7   4  13        0.56      -11.75     11.75 o
   8   4  13        0.07       19.00     12.99 o
   9   4  13       59.12       55.24     16.71 o
  10   4  13       30.81       29.20     21.07 o
  11   4  13       13.53      -19.36     22.61 o
  12   4  13        0.16      -19.67     24.21 o
  13   4  13       18.41       33.69     48.82 o
 -12   5  13       33.86      -17.74     31.43 o
 -11   5  13        6.79        8.80     22.58 o
 -10   5  13        7.94        4.31     20.08 o
  -9   5  13       61.67       95.76     30.36 o
  -8   5  13        1.96        0.17     14.22 o
  -7   5  13      209.43      201.50     24.07 o
  -6   5  13       46.54       37.69     13.06 o
  -5   5  13       44.34       48.49     13.58 o
  -4   5  13      175.38      180.87     18.24 o
  -3   5  13      130.64      136.52     18.37 o
  -2   5  13        7.90        6.58     11.60 o
  -1   5  13      250.01      261.04     18.55 o
   0   5  13       13.00       17.29      7.30 o
   1   5  13      124.68      132.35     11.82 o
   2   5  13       99.63      136.81     16.01 o
   3   5  13      303.74      281.53     15.88 o
   4   5  13       11.26       10.57     10.19 o
   5   5  13       64.58       66.92     18.15 o
   6   5  13      666.21      686.70     28.01 o
   7   5  13      716.74      658.38     32.03 o
   8   5  13       84.09      127.59     19.20 o
   9   5  13        7.94       15.02     14.76 o
  10   5  13        4.41       23.07     25.27 o
  11   5  13        5.94        5.62     22.32 o
  12   5  13        3.16      -30.93     40.05 o
 -11   6  13        0.03      -25.60     25.60 o
 -10   6  13        0.96       -1.64     22.39 o
  -9   6  13       42.99       47.24     19.68 o
  -8   6  13       40.54       45.84     18.62 o
  -7   6  13        5.08       -5.91     14.63 o
  -6   6  13       12.27        6.43     13.09 o
  -5   6  13      176.17      213.14     20.66 o
  -4   6  13      225.13      202.68     20.93 o
  -3   6  13       33.88       13.89     15.66 o
  -2   6  13      159.64      150.08     17.01 o
  -1   6  13       21.64       16.09     13.32 o
   0   6  13      229.08      269.51     28.01 o
   1   6  13       41.36       50.41     14.37 o
   2   6  13      286.06      288.48     26.05 o
   3   6  13       22.99       17.77     12.66 o
   4   6  13        0.98       12.54     10.64 o
   5   6  13        5.44        3.50     13.02 o
   6   6  13        6.07       -2.02     13.07 o
   7   6  13       53.03       21.61     41.83 o
   8   6  13        0.34       17.71     24.59 o
   9   6  13        7.72        7.79     20.59 o
  10   6  13        3.31        1.52     34.47 o
  11   6  13        6.17      -33.46     33.46 o
 -10   7  13        2.90        3.78     25.97 o
  -9   7  13        0.52      -12.62     22.22 o
  -8   7  13        4.53       12.85     22.74 o
  -7   7  13        0.25       25.26     21.50 o
  -6   7  13        5.55       -6.74     15.44 o
  -5   7  13       10.66       26.77     16.35 o
  -4   7  13        0.58       -7.00     13.74 o
  -3   7  13      166.60      194.14     39.56 o
  -2   7  13       49.96       54.18     14.38 o
  -1   7  13       10.44      -22.31     22.31 o
   0   7  13      185.31      256.69     34.79 o
   1   7  13      491.79      529.94     33.41 o
   2   7  13       24.65       26.59     12.81 o
   3   7  13       66.00       77.14     13.78 o
   4   7  13      105.81       93.79     14.65 o
   5   7  13       15.06        6.55     14.11 o
   6   7  13        2.55        3.24     14.07 o
   7   7  13        2.63       13.13     19.68 o
   8   7  13        5.59      -16.46     19.89 o
   9   7  13        0.10       -0.08     22.71 o
  10   7  13       12.56      -12.49     49.43 o
  -8   8  13       15.67       55.15     27.90 o
  -7   8  13        4.62        1.69     23.17 o
  -6   8  13        6.25       -0.44     22.31 o
  -5   8  13       82.56       69.08     20.28 o
  -4   8  13       12.12       28.44     18.29 o
  -3   8  13      121.45       91.01     16.70 o
  -2   8  13       54.36       46.22     32.19 o
  -1   8  13       29.11        6.33     19.87 o
   0   8  13      144.23      121.45     29.75 o
   1   8  13        4.57        3.17     20.42 o
   2   8  13       28.00       28.86     17.05 o
   3   8  13        2.33       10.50     15.38 o
   4   8  13       15.90        6.49     12.88 o
   5   8  13        0.78       -5.49     11.66 o
   6   8  13       50.41       61.47     25.10 o
   7   8  13        6.57       18.30     21.19 o
   8   8  13        8.34        8.75     22.93 o
  -6   9  13        0.00       45.17     26.44 o
  -5   9  13        0.27       -1.80     18.21 o
  -4   9  13        6.75      -10.31     23.60 o
  -3   9  13        7.72       -6.05     33.21 o
  -2   9  13       50.38       38.13     49.43 o
  -1   9  13       17.08        7.00     22.75 o
   0   9  13        7.40      -19.54     21.29 o
   1   9  13       62.28       66.00     28.26 o
   2   9  13       24.11        8.78     26.36 o
   3   9  13        8.05        6.30     18.05 o
   4   9  13       37.67        3.47     20.45 o
   5   9  13        5.24       21.48     14.04 o
   6   9  13        2.92       34.98     27.38 o
 -14   0  14        0.02      -26.82     26.82 o
 -13   0  14       16.40       23.92     25.48 o
 -12   0  14       12.70      -20.98     28.39 o
 -11   0  14       25.90       15.45     20.91 o
 -10   0  14      104.68       94.43     28.13 o
  -9   0  14      885.69      782.21     55.17 o
  -8   0  14      215.29      217.11     21.55 o
  -7   0  14      791.77      760.76     39.83 o
  -6   0  14      643.23      729.43     38.86 o
  -5   0  14       76.37       95.18     16.44 o
  -4   0  14       90.65      118.31     17.16 o
  -3   0  14     2331.97     2708.71    102.15 o
  -2   0  14    16684.53    17062.02    461.92 o
  -1   0  14     3171.91     3190.70     66.97 o
   0   0  14      729.23      747.07     25.19 o
   1   0  14     2775.57     2705.85     59.19 o
   2   0  14     4682.28     4628.15     93.96 o
   3   0  14     1533.99     1477.31     40.90 o
   4   0  14     1779.54     1767.72     49.56 o
   5   0  14      142.62      146.96     12.02 o
   6   0  14      152.67      167.86     18.77 o
   7   0  14      116.69      136.09     22.95 o
   8   0  14     1605.88     1677.24     71.48 o
   9   0  14        2.75       -5.07     37.01 o
  10   0  14       31.64       -9.13     33.46 o
  11   0  14        1.70        1.01     37.01 o
  12   0  14       97.24       79.09     47.66 o
  13   0  14       26.18       13.69     44.61 o
  14   0  14       56.67       57.79     51.20 o
 -14   1  14       40.73       16.08     21.93 o
 -13   1  14        0.02       -4.26     18.22 o
 -12   1  14       28.86        4.92     17.56 o
 -11   1  14        4.42       -4.26     14.21 o
 -10   1  14        0.48        3.65     22.68 o
  -9   1  14      227.95      242.20     31.10 o
  -8   1  14      228.18      266.45     19.83 o
  -7   1  14       16.67       25.38     11.05 o
  -6   1  14      503.59      507.85     22.85 o
  -5   1  14      112.60      150.73     16.57 o
  -4   1  14       70.74       72.52     10.57 o
  -3   1  14       26.18       16.21      8.41 o
  -2   1  14        1.40        5.09      8.09 o
  -1   1  14     7333.12     6878.13    100.96 o
   0   1  14      423.77      418.85     12.42 o
   1   1  14      128.99      143.25      8.69 o
   2   1  14       25.42       22.22      6.52 o
   3   1  14     1692.60     1635.70     27.38 o
   4   1  14     1099.89     1135.73     21.48 o
   5   1  14        9.82       24.74      9.42 o
   6   1  14      335.15      343.63     19.00 o
   7   1  14      990.15      923.70     34.10 o
   8   1  14       10.79       -6.83     16.69 o
   9   1  14        1.84       11.17     25.23 o
  10   1  14        0.10        6.66     46.39 o
  11   1  14      138.10      105.82     34.41 o
  12   1  14       14.79       58.11     39.29 o
  13   1  14       44.77       61.73     34.00 o
  14   1  14        5.71       15.74     32.89 o
 -14   2  14       37.89       21.75     30.07 o
 -13   2  14      159.34      180.35     28.85 o
 -12   2  14        0.69        6.55     19.46 o
 -11   2  14       14.80        8.38     16.36 o
 -10   2  14       69.40       43.22     16.62 o
  -9   2  14      202.71      261.32     25.33 o
  -8   2  14      147.57      130.57     19.54 o
  -7   2  14      849.66      797.51     29.95 o
  -6   2  14       10.77       12.59      9.10 o
  -5   2  14       38.88       35.45     10.39 o
  -4   2  14      288.61      276.37     17.01 o
  -3   2  14      251.92      273.18     16.71 o
  -2   2  14       88.30       83.53     12.13 o
  -1   2  14     1799.38     1772.40     32.59 o
   0   2  14      139.50      129.91      8.57 o
   1   2  14      388.82      419.57     14.56 o
   2   2  14      500.52      524.53     13.54 o
   3   2  14      155.50      158.52      8.44 o
   4   2  14       38.75       54.99      9.51 o
   5   2  14      211.56      211.56     14.88 o
   6   2  14        7.18       10.23     12.17 o
   7   2  14      212.50      193.41     15.86 o
   8   2  14        0.20        0.23     13.22 o
   9   2  14      387.50      347.77     79.85 o
  10   2  14        1.69      -24.90     24.90 o
  11   2  14       73.46       96.03     33.97 o
  12   2  14        9.63        1.17     27.90 o
  13   2  14       31.41      104.94     42.08 o
 -13   3  14        7.67      -16.97     16.97 o
 -12   3  14       13.97      -12.75     17.01 o
 -11   3  14        7.49        6.46     16.47 o
 -10   3  14        3.01       15.22     16.93 o
  -9   3  14      192.62      200.36     31.69 o
  -8   3  14      859.17      857.51     40.16 o
  -7   3  14      103.36      105.99     15.25 o
  -6   3  14      455.61      425.19     22.89 o
  -5   3  14       58.60       79.27     13.26 o
  -4   3  14        0.38       -8.43      8.43 o
  -3   3  14       94.07       98.77     17.12 o
  -2   3  14     1147.64     1143.90     35.88 o
  -1   3  14      217.73      224.97     14.99 o
   0   3  14        0.10       -5.00      5.86 o
   1   3  14        8.35       12.83      4.69 o
   2   3  14        4.88        7.28      4.70 o
   3   3  14       18.78       31.36      8.60 o
   4   3  14       35.54       35.72      9.72 o
   5   3  14       34.46       52.89     11.90 o
   6   3  14      460.40      484.75     21.44 o
   7   3  14       56.73       54.67     12.98 o
   8   3  14       11.02       -8.95     11.65 o
   9   3  14       63.32       64.30     15.80 o
  10   3  14        0.00        3.48     26.62 o
  11   3  14        0.99       25.19     27.78 o
  12   3  14       16.23       30.96     28.67 o
  13   3  14        2.11        7.65     31.16 o
 -13   4  14        1.79      -31.43     32.45 o
 -12   4  14        5.76      -18.25     30.93 o
 -11   4  14        5.76       -3.14     20.04 o
 -10   4  14       29.95       60.58     25.18 o
  -9   4  14      388.07      386.60     31.26 o
  -8   4  14       27.16       19.71     15.29 o
  -7   4  14       74.23       68.37     31.56 o
  -6   4  14      265.13      237.10     35.20 o
  -5   4  14       36.88       28.72     12.30 o
  -4   4  14       60.13      114.08     15.07 o
  -3   4  14       57.77       51.83     13.45 o
  -2   4  14      190.25      225.09     18.25 o
  -1   4  14       35.83       18.39     10.38 o
   0   4  14       15.11       18.00      6.12 o
   1   4  14      439.67      450.20     12.29 o
   2   4  14      293.93      324.43     16.13 o
   3   4  14      316.09      305.55     16.25 o
   4   4  14      181.48      156.30     12.84 o
   5   4  14       15.57       19.88     11.81 o
   6   4  14        3.53       -1.40     10.83 o
   7   4  14      569.76      551.77     26.77 o
   8   4  14        9.62       34.25     14.25 o
   9   4  14       13.71       -6.02     13.58 o
  10   4  14        1.46       14.38     17.69 o
  11   4  14       22.63       17.58     23.39 o
  12   4  14       13.18       27.06     28.75 o
 -12   5  14        5.77      -14.20     30.93 o
 -11   5  14        0.82       46.00     24.20 o
 -10   5  14        5.12       27.96     29.66 o
  -9   5  14      270.55      298.48     29.10 o
  -8   5  14       87.23      110.10     24.95 o
  -7   5  14       17.45       18.54     15.67 o
  -6   5  14        9.93       29.28     12.68 o
  -5   5  14      173.96      210.01     19.57 o
  -4   5  14       55.82       46.57     14.22 o
  -3   5  14      331.99      329.69     21.96 o
  -2   5  14      173.24      199.28     33.15 o
  -1   5  14       38.85       31.96     12.54 o
   0   5  14      123.74      130.93     10.29 o
   1   5  14       96.46      111.70     14.99 o
   2   5  14      377.22      411.02     21.75 o
   3   5  14        0.53       23.23     11.06 o
   4   5  14       35.02       21.34     13.15 o
   5   5  14       83.46       53.74     10.95 o
   6   5  14      548.55      496.05     24.20 o
   7   5  14       52.53       68.31     16.07 o
   8   5  14       36.45       61.33     16.92 o
   9   5  14        0.92      -14.87     14.87 o
  10   5  14       26.78       22.13     30.51 o
  11   5  14        6.30       23.89     23.80 o
  12   5  14       30.25       75.54     48.67 o
 -11   6  14       11.63      -23.53     23.53 o
 -10   6  14       19.36       12.50     23.99 o
  -9   6  14        4.88       16.77     18.30 o
  -8   6  14        8.33      -15.34     15.81 o
  -7   6  14       32.64       21.63     17.02 o
  -6   6  14        0.16      -11.58     11.58 o
  -5   6  14       23.94       -9.44     11.72 o
  -4   6  14      108.91      100.39     16.62 o
  -3   6  14       18.22       20.13     13.21 o
  -2   6  14      143.24      183.02     25.61 o
  -1   6  14        6.86       -4.97     10.65 o
   0   6  14       68.78       35.07     18.20 o
   1   6  14      363.03      334.52     16.13 o
   2   6  14       21.05       20.59     10.41 o
   3   6  14      412.13      419.25     22.42 o
   4   6  14       99.17       99.01     13.97 o
   5   6  14      220.47      256.31     23.42 o
   6   6  14       22.92       29.38     15.00 o
   7   6  14        0.33       -4.97     17.40 o
   8   6  14        1.40       22.42     20.91 o
   9   6  14        1.17      -22.33     24.08 o
  10   6  14       29.40       90.24     44.11 o
  11   6  14        1.16       23.83     39.04 o
 -10   7  14       20.70        1.95     25.78 o
  -9   7  14        0.18       -7.35     36.25 o
  -8   7  14       80.99      120.19     28.67 o
  -7   7  14       49.94       71.06     25.12 o
  -6   7  14        0.62        5.45     15.66 o
  -5   7  14        0.06       13.23     15.67 o
  -4   7  14       63.71       84.80     21.78 o
  -3   7  14        1.32       -4.25     14.14 o
  -2   7  14      144.09      143.81     28.48 o
  -1   7  14        8.67       31.13     21.19 o
   0   7  14       20.29        2.63     19.24 o
   1   7  14      153.65      208.01     24.75 o
   2   7  14       55.26       54.92     13.12 o
   3   7  14       39.79       24.38     12.24 o
   4   7  14       53.72       64.32     14.20 o
   5   7  14      161.06      154.30     16.64 o
   6   7  14        0.00      -13.26     13.26 o
   7   7  14       52.86       -3.43     20.59 o
   8   7  14       29.15        5.46     21.47 o
   9   7  14        0.32      -24.84     24.84 o
  -8   8  14        5.96      -21.67     21.67 o
  -7   8  14       10.13       12.63     23.97 o
  -6   8  14       49.42       45.46     24.55 o
  -5   8  14       13.96       33.79     18.65 o
  -4   8  14       28.28       37.31     16.91 o
  -3   8  14       25.23        9.75     13.96 o
  -2   8  14        3.20       38.92     23.53 o
  -1   8  14       23.35       54.42     32.45 o
   0   8  14       67.02       83.05     38.53 o
   1   8  14       23.25       19.66     32.19 o
   2   8  14       76.32       69.53     19.09 o
   3   8  14       64.37       63.43     18.61 o
   4   8  14       36.70       39.55     13.52 o
   5   8  14       14.09       14.25     13.51 o
   6   8  14        9.39       22.52     21.55 o
   7   8  14        4.99       20.38     22.04 o
   8   8  14       20.62       22.17     25.26 o
  -6   9  14        0.54       10.65     30.42 o
  -5   9  14        1.00       15.95     27.31 o
  -4   9  14      121.21      141.08     36.16 o
  -3   9  14       13.98      -12.07     51.71 o
  -2   9  14        8.16       35.56     26.92 o
  -1   9  14        2.41       29.32     25.54 o
   0   9  14       14.11        7.10     22.94 o
   1   9  14       39.15       -6.35     21.37 o
   2   9  14       40.11       33.61     49.18 o
   3   9  14       12.68       31.25     19.06 o
   4   9  14        0.00        7.68     18.64 o
   5   9  14        0.13        5.98     13.27 o
 -14   1  15        0.37      -10.00     19.48 o
 -13   1  15       10.86        5.07     18.50 o
 -12   1  15       15.02        0.64     16.58 o
 -11   1  15        1.25      -13.75     14.53 o
 -10   1  15       15.88       18.78     15.04 o
  -9   1  15        8.61      -11.45     12.70 o
  -8   1  15       16.33        5.18     11.02 o
  -7   1  15      509.14      543.49     24.92 o
  -6   1  15       19.72       13.96      9.72 o
  -5   1  15      450.03      447.37     31.39 o
  -4   1  15      284.29      326.40     18.21 o
  -3   1  15      477.90      550.88     26.78 o
  -2   1  15      350.30      312.28     17.73 o
  -1   1  15     1905.54     1779.77     32.98 o
   0   1  15     2709.73     2821.36     43.68 o
   1   1  15     2090.68     2098.33     35.10 o
   2   1  15        0.79       11.56      6.55 o
   3   1  15      252.06      242.99     10.54 o
   4   1  15       64.75       59.94      7.40 o
   5   1  15        9.50        8.20      8.16 o
   6   1  15      370.86      355.30     21.68 o
   7   1  15       21.07       15.52     12.21 o
   8   1  15      394.21      367.29     38.42 o
   9   1  15      480.13      545.50     50.19 o
  10   1  15       55.15        1.52     25.99 o
  11   1  15       11.10        0.17     29.53 o
  12   1  15        0.89        2.65     29.29 o
  13   1  15       23.81       22.09     30.25 o
  14   1  15        7.67      -14.09     84.92 o
 -14   2  15       49.45       18.70     23.43 o
 -13   2  15        0.04      -17.49     17.49 o
 -12   2  15       34.53       40.57     18.60 o
 -11   2  15       76.23       57.35     19.18 o
 -10   2  15        0.31       -6.63     23.77 o
  -9   2  15      109.09      109.59     25.70 o
  -8   2  15      145.21      115.49     32.48 o
  -7   2  15       50.27       80.43     14.49 o
  -6   2  15       67.05       94.53     13.61 o
  -5   2  15      145.23      125.89     14.09 o
  -4   2  15      166.33      173.85     15.45 o
  -3   2  15      404.71      415.04     20.59 o
  -2   2  15      600.07      637.65     30.59 o
  -1   2  15      138.07      154.60     10.49 o
   0   2  15      856.73      833.71     18.45 o
   1   2  15      703.11      732.48     17.81 o
   2   2  15      923.64      888.61     18.60 o
   3   2  15      512.26      515.25     13.71 o
   4   2  15       15.69       10.94      7.35 o
   5   2  15        0.06       -8.00     12.17 o
   6   2  15      619.35      640.20     27.49 o
   7   2  15       54.24       55.09     13.30 o
   8   2  15       77.16       61.30     16.31 o
   9   2  15       68.78       59.79     31.09 o
  10   2  15       36.60       40.57     28.62 o
  11   2  15       17.14       40.89     29.92 o
  12   2  15       31.90       89.79     35.13 o
  13   2  15        4.26       35.68     32.21 o
 -13   3  15        4.23       -2.26     26.11 o
 -12   3  15       20.45       24.09     22.59 o
 -11   3  15       52.39       60.75     24.97 o
 -10   3  15        1.97      -10.73     15.59 o
  -9   3  15       15.05       -0.33     10.75 o
  -8   3  15        1.30        1.85     12.82 o
  -7   3  15      108.86       97.40     15.29 o
  -6   3  15     1670.03     1794.63     50.97 o
  -5   3  15      126.48      127.42     15.81 o
  -4   3  15      337.17      351.76     20.98 o
  -3   3  15      153.55      124.57     24.53 o
  -2   3  15      866.66      857.39     35.60 o
  -1   3  15     2686.42     2817.85     58.50 o
   0   3  15      387.73      368.43     14.86 o
   1   3  15     1062.17     1121.05     21.12 o
   2   3  15      219.03      232.23     10.33 o
   3   3  15        3.97       -0.48      8.84 o
   4   3  15      466.81      532.08     23.11 o
   5   3  15      992.73      882.69     28.19 o
   6   3  15        1.60        7.47     11.77 o
   7   3  15      733.15      728.83     26.39 o
   8   3  15      145.37      105.70     16.96 o
   9   3  15      135.37      113.08     17.22 o
  10   3  15        0.19       12.87     22.73 o
  11   3  15       22.97       16.20     26.82 o
  12   3  15       53.17       57.87     32.57 o
  13   3  15        8.41       29.73     56.02 o
 -13   4  15       12.49       -6.59     35.49 o
 -12   4  15       22.13       35.99     38.53 o
 -11   4  15        9.32        3.83     22.74 o
 -10   4  15       65.63      110.48     27.78 o
  -9   4  15        1.16       -4.77     13.99 o
  -8   4  15        0.17        3.23     13.12 o
  -7   4  15        5.25       14.89     13.47 o
  -6   4  15        5.47        3.48      9.06 o
  -5   4  15       33.75       44.57     13.56 o
  -4   4  15      300.45      304.82     21.24 o
  -3   4  15       58.01       49.19     13.48 o
  -2   4  15       45.22       47.05     14.21 o
  -1   4  15       50.68       44.59     15.51 o
   0   4  15      205.78      232.34     13.07 o
   1   4  15       81.47       84.09      7.19 o
   2   4  15       45.42       42.56     10.83 o
   3   4  15        6.70        1.80      7.23 o
   4   4  15      105.98      118.65     12.63 o
   5   4  15      150.93      150.00     13.37 o
   6   4  15      142.26      145.90     16.10 o
   7   4  15      222.92      231.64     17.28 o
   8   4  15       96.60      108.40     17.98 o
   9   4  15        0.02       -1.84     14.13 o
  10   4  15        1.45        8.71     19.32 o
  11   4  15      177.04      206.40     34.32 o
  12   4  15        1.41      -11.23     26.55 o
 -12   5  15       16.77       70.98     45.12 o
 -11   5  15        3.32       11.83     21.37 o
 -10   5  15       26.63      -10.69     19.70 o
  -9   5  15       15.97       14.11     15.70 o
  -8   5  15      284.63      232.09     26.98 o
  -7   5  15       71.65       99.07     19.80 o
  -6   5  15        2.07       12.74     12.16 o
  -5   5  15        0.11       -1.04     11.40 o
  -4   5  15       68.63       71.74     15.92 o
  -3   5  15       48.07       64.22     14.43 o
  -2   5  15      120.11      112.21     15.94 o
  -1   5  15       40.70       43.62     14.85 o
   0   5  15       31.65       60.68     11.23 o
   1   5  15      116.52      140.47     14.03 o
   2   5  15      377.62      427.18     20.37 o
   3   5  15      505.21      498.38     20.76 o
   4   5  15        3.30       -0.73     10.77 o
   5   5  15        5.74        3.66      7.62 o
   6   5  15      615.99      606.97     34.99 o
   7   5  15       31.06       31.05     15.65 o
   8   5  15       31.34       26.82     16.24 o
   9   5  15        4.59       -0.32     15.47 o
  10   5  15        6.20       17.77     21.28 o
  11   5  15       31.14       58.05     24.48 o
  12   5  15       19.25       31.48     31.16 o
 -11   6  15        0.02      -27.88     27.88 o
 -10   6  15        0.15        3.10     33.46 o
  -9   6  15       52.37       35.00     19.21 o
  -8   6  15       70.25       37.31     18.23 o
  -7   6  15       17.64       -0.29     15.89 o
  -6   6  15       21.92       31.17     14.46 o
  -5   6  15       41.39       45.16     14.84 o
  -4   6  15      171.35      179.09     24.99 o
  -3   6  15       76.76       65.24     27.51 o
  -2   6  15       89.28      120.35     16.47 o
  -1   6  15      234.84      274.70     19.36 o
   0   6  15      383.16      346.92     31.21 o
   1   6  15        4.15       -5.90      7.85 o
   2   6  15       15.60       11.52     10.30 o
   3   6  15       28.93       27.97     15.32 o
   4   6  15        0.96        5.29     13.47 o
   5   6  15       88.02       64.89     14.01 o
   6   6  15      179.44      158.04     26.38 o
   7   6  15        0.22        3.02     29.40 o
   8   6  15       10.49      -17.42     18.51 o
   9   6  15       81.14      128.36     62.86 o
  10   6  15        0.03       22.81     37.01 o
  11   6  15        5.56       56.27     45.12 o
 -10   7  15       41.62       16.40     27.06 o
  -9   7  15        2.44        2.28     22.93 o
  -8   7  15        2.98       -5.33     22.04 o
  -7   7  15        0.11        3.78     20.42 o
  -6   7  15        0.01       11.54     16.70 o
  -5   7  15       12.44       70.10     19.27 o
  -4   7  15        0.13        4.18     15.74 o
  -3   7  15      283.66      281.70     27.92 o
  -2   7  15       54.83       75.42     15.75 o
  -1   7  15        3.72       -6.65     17.42 o
   0   7  15        2.24        4.01     19.47 o
   1   7  15        6.41       30.69     27.54 o
   2   7  15       68.44       69.52     11.73 o
   3   7  15        0.91        8.32     11.72 o
   4   7  15       61.41       50.03     14.20 o
   5   7  15        0.01       22.41     13.03 o
   6   7  15       29.80       33.01     16.49 o
   7   7  15       61.20       32.94     34.73 o
   8   7  15        6.34       -7.30     20.42 o
   9   7  15       84.68       76.38     27.90 o
  -8   8  15        5.18        0.64     25.12 o
  -7   8  15        1.87       24.91     29.15 o
  -6   8  15        0.00       -2.51     21.06 o
  -5   8  15        1.79      -10.28     17.49 o
  -4   8  15       90.84       64.08     22.42 o
  -3   8  15       25.39       47.88     22.89 o
  -2   8  15      106.28      156.61     31.83 o
  -1   8  15       15.54       18.33     21.67 o
   0   8  15       19.65       19.53     40.81 o
   1   8  15      285.37      376.26     43.90 o
   2   8  15        4.40       19.58     17.28 o
   3   8  15        6.87        8.38     21.68 o
   4   8  15       23.00       34.94     13.53 o
   5   8  15        1.88       10.28     12.83 o
   6   8  15        0.57       -6.42     32.45 o
   7   8  15       37.07       13.10     36.50 o
   8   8  15       28.58       94.80     39.04 o
  -5   9  15        3.17       14.11     19.58 o
  -4   9  15        6.23        6.70     25.02 o
  -3   9  15        0.18      -20.88     23.46 o
  -2   9  15       35.42       78.25     30.82 o
  -1   9  15      114.05      163.90     35.48 o
   0   9  15        1.47      -16.65     20.07 o
   1   9  15        9.09       11.00     22.04 o
   2   9  15        2.04        4.31     21.87 o
   3   9  15        1.85       16.51     26.48 o
   4   9  15        1.43       -4.23     17.89 o
   5   9  15        6.52       20.98     14.05 o
 -14   0  16        7.82      -29.17     31.43 o
 -13   0  16        7.58       41.23     29.35 o
 -12   0  16      126.85      179.54     52.22 o
 -11   0  16       20.57        1.91     20.09 o
 -10   0  16       14.09        6.08     23.83 o
  -9   0  16        5.11        2.53     20.28 o
  -8   0  16      131.57      154.72     22.78 o
  -7   0  16        0.23        7.29     14.80 o
  -6   0  16       71.34       84.39     17.44 o
  -5   0  16        3.38       -7.22     11.45 o
  -4   0  16      315.44      328.85     26.19 o
  -3   0  16     5577.86     5817.80    173.00 o
  -2   0  16      621.59      651.86     36.50 o
  -1   0  16      321.74      317.66     16.52 o
   0   0  16     2169.26     2307.45     53.43 o
   1   0  16       16.41        7.80      9.16 o
   2   0  16     2238.15     2136.67     51.55 o
   3   0  16     1067.07     1120.81     34.03 o
   4   0  16     1008.97      974.13     32.41 o
   5   0  16      517.11      512.21     33.22 o
   6   0  16      365.87      367.97     22.68 o
   7   0  16      404.05      385.76     80.10 o
   8   0  16      838.44      805.77     49.43 o
   9   0  16      760.66      872.50     87.71 o
  10   0  16       33.34       -6.59     40.05 o
  11   0  16       76.75       86.69     49.18 o
  12   0  16       93.99       71.48     50.70 o
  13   0  16       66.27       71.99     53.74 o
 -14   1  16       10.36      -21.33     21.33 o
 -13   1  16       14.54        1.27     23.86 o
 -12   1  16        4.42      -14.93     14.93 o
 -11   1  16       95.72       64.00     51.96 o
 -10   1  16      418.55      394.53     43.53 o
  -9   1  16       41.33       18.43     17.49 o
  -8   1  16      231.63      213.45     24.14 o
  -7   1  16      613.41      604.73     32.25 o
  -6   1  16       44.08       24.31     10.12 o
  -5   1  16      669.71      701.44     27.37 o
  -4   1  16     3215.79     3354.69     77.50 o
  -3   1  16      959.51      914.07     31.05 o
  -2   1  16      711.84      761.99     28.41 o
  -1   1  16      336.84      332.25     13.06 o
   0   1  16      939.61      977.34     26.77 o
   1   1  16      710.54      754.27     18.42 o
   2   1  16      149.07      175.11     10.40 o
   3   1  16        6.74        7.36      6.97 o
   4   1  16       31.17       15.50      7.05 o
   5   1  16       10.14        9.58      8.67 o
   6   1  16      254.77      273.16     21.94 o
   7   1  16        0.07       12.08     11.92 o
   8   1  16      311.36      273.98     27.35 o
   9   1  16       34.14       64.25     35.99 o
  10   1  16        5.78       14.55     28.10 o
  11   1  16        0.38        8.81     28.50 o
  12   1  16       84.55       67.74     33.52 o
  13   1  16        2.15      -29.40     29.40 o
 -13   2  16        0.13      -11.67     21.55 o
 -12   2  16       67.43       49.66     25.84 o
 -11   2  16       14.68       20.32     20.07 o
 -10   2  16       20.64      -14.34     16.84 o
  -9   2  16        5.56        2.95     17.38 o
  -8   2  16      104.84       89.28     23.12 o
  -7   2  16      143.35      160.10     16.92 o
  -6   2  16      403.05      406.53     22.38 o
  -5   2  16      340.40      383.52     21.56 o
  -4   2  16      254.38      252.57     17.87 o
  -3   2  16      223.88      247.19     29.27 o
  -2   2  16        0.23       21.92     10.19 o
  -1   2  16      315.54      335.16     13.13 o
   0   2  16      846.28      847.14     20.37 o
   1   2  16      675.23      726.96     18.18 o
   2   2  16      425.36      471.02     14.48 o
   3   2  16      215.37      232.24     10.49 o
   4   2  16      234.54      243.63     12.88 o
   5   2  16      101.63      116.99     12.46 o
   6   2  16      774.62      812.60     27.05 o
   7   2  16        2.67      -11.13     11.13 o
   8   2  16      466.50      423.61     24.80 o
   9   2  16       58.79        7.41     32.10 o
  10   2  16       12.12       47.90     30.65 o
  11   2  16        0.00       16.25     28.30 o
  12   2  16       80.85      141.95     40.15 o
  13   2  16       21.11       18.21     31.31 o
 -13   3  16        3.01      -21.33     21.33 o
 -12   3  16        8.09       14.48     23.95 o
 -11   3  16       43.72       55.46     25.78 o
 -10   3  16      136.75      156.43     32.26 o
  -9   3  16        0.03       -7.40     13.24 o
  -8   3  16       21.68       15.63     13.97 o
  -7   3  16     1494.95     1498.13     46.53 o
  -6   3  16       30.23       20.67     10.94 o
  -5   3  16      135.85      132.99     16.28 o
  -4   3  16      605.95      611.31     27.24 o
  -3   3  16        3.18        2.75     10.54 o
  -2   3  16      585.61      630.88     31.37 o
  -1   3  16      578.23      545.79     19.38 o
   0   3  16      666.61      628.07     21.23 o
   1   3  16     1535.72     1527.87     26.57 o
   2   3  16      616.74      569.03     15.02 o
   3   3  16      641.20      595.73     19.89 o
   4   3  16       47.37       55.86     11.31 o
   5   3  16       20.33       -0.14     10.61 o
   6   3  16      629.95      681.29     25.82 o
   7   3  16      187.13      215.42     16.57 o
   8   3  16       12.50       21.46     13.43 o
   9   3  16       38.31       32.50     14.99 o
  10   3  16       36.65       88.01     28.96 o
  11   3  16        1.70      -12.00     23.35 o
  12   3  16       30.13       29.55     30.74 o
  13   3  16        0.08        4.28     28.75 o
 -12   4  16       13.92       23.32     38.53 o
 -11   4  16        1.15      -10.64     21.50 o
 -10   4  16       15.48        2.24     20.95 o
  -9   4  16        9.68       23.21     23.99 o
  -8   4  16      198.34      181.76     23.79 o
  -7   4  16      106.51       95.65     19.14 o
  -6   4  16      139.47      101.59     15.76 o
  -5   4  16      535.82      572.62     28.32 o
  -4   4  16      681.21      695.91     30.62 o
  -3   4  16       30.57       10.42     13.50 o
  -2   4  16       41.30       47.48     14.36 o
  -1   4  16      156.56      149.75     18.74 o
   0   4  16      578.54      550.27     16.26 o
   1   4  16      907.20      874.44     27.07 o
   2   4  16      932.99      904.66     26.79 o
   3   4  16      607.61      603.65     26.10 o
   4   4  16        2.33        0.23     13.32 o
   5   4  16       10.58        2.66     10.95 o
   6   4  16        1.40        4.27     11.16 o
   7   4  16      118.72      108.95     15.05 o
   8   4  16       83.21      112.54     17.54 o
   9   4  16       31.36       36.77     16.60 o
  10   4  16        0.18       13.21     21.37 o
  11   4  16       13.98       40.19     30.80 o
  12   4  16       16.23       65.89     31.01 o
 -12   5  16        0.84        1.01     37.52 o
 -11   5  16        0.01      -10.72     20.79 o
 -10   5  16       55.62       63.40     26.16 o
  -9   5  16       14.55       38.47     18.27 o
  -8   5  16        2.23      -14.80     14.80 o
  -7   5  16      512.46      485.40     43.01 o
  -6   5  16       28.81        9.24     14.43 o
  -5   5  16       90.95       84.98     24.66 o
  -4   5  16       87.27       94.81     23.12 o
  -3   5  16      691.01      709.88     31.11 o
  -2   5  16       11.96        3.57     12.33 o
  -1   5  16      437.07      472.16     32.54 o
   0   5  16        2.90        1.22     10.10 o
   1   5  16      280.54      272.66     18.41 o
   2   5  16      660.69      681.79     24.12 o
   3   5  16      424.94      389.89     18.98 o
   4   5  16        6.48       -3.76     10.10 o
   5   5  16      285.88      264.79     16.73 o
   6   5  16       23.92       30.33     11.07 o
   7   5  16        1.65       -0.22     14.37 o
   8   5  16       66.12      102.27     19.15 o
   9   5  16       26.26       47.69     17.83 o
  10   5  16        0.71       56.30     22.91 o
  11   5  16        3.24       -0.26     26.35 o
 -11   6  16        0.00        1.73     51.71 o
 -10   6  16        0.03       -4.19     23.74 o
  -9   6  16        3.75       -9.42     24.21 o
  -8   6  16        7.50       15.29     17.05 o
  -7   6  16       35.36       25.15     17.44 o
  -6   6  16        0.59        1.94     13.38 o
  -5   6  16      143.03      117.73     18.54 o
  -4   6  16        5.62      -11.61     11.61 o
  -3   6  16       46.28       27.52     13.41 o
  -2   6  16        5.66       -0.31     11.58 o
  -1   6  16      195.18      179.14     17.64 o
   0   6  16        9.70      -17.83     17.83 o
   1   6  16       10.88       24.04      9.16 o
   2   6  16        1.22       15.89     10.77 o
   3   6  16      676.52      671.75     25.86 o
   4   6  16      651.14      611.83     27.51 o
   5   6  16       77.42       71.95     14.62 o
   6   6  16       42.66       38.57     14.50 o
   7   6  16        6.97       -2.17     18.61 o
   8   6  16       10.68       25.26     21.51 o
   9   6  16        0.07       21.49     23.27 o
  10   6  16        1.02       -3.55     34.98 o
  -9   7  16        5.22      -22.58     22.58 o
  -8   7  16       31.00        4.29     23.31 o
  -7   7  16        9.29       10.77     21.43 o
  -6   7  16       58.54       66.40     19.87 o
  -5   7  16        0.46      -14.82     14.82 o
  -4   7  16       22.93      -11.40     15.37 o
  -3   7  16        7.03      -12.87     12.87 o
  -2   7  16       11.01       29.83     14.15 o
  -1   7  16       26.11       22.10     21.09 o
   0   7  16       48.97       29.50     21.56 o
   1   7  16      288.81      343.19     38.36 o
   2   7  16      103.38       97.14     12.78 o
   3   7  16        3.22      -10.02     11.45 o
   4   7  16       52.46       16.41     12.75 o
   5   7  16       23.31       23.99     16.10 o
   6   7  16       86.21       86.28     15.66 o
   7   7  16       38.24        7.72     20.04 o
   8   7  16        4.80      -28.64     28.64 o
   9   7  16       35.48       -2.94     21.47 o
  -8   8  16       16.01        6.32     25.40 o
  -7   8  16        5.75      -22.90     22.90 o
  -6   8  16       17.86        5.04     22.88 o
  -5   8  16        0.00      -15.38     15.38 o
  -4   8  16       24.89       28.13     17.59 o
  -3   8  16       81.94       87.09     42.16 o
  -2   8  16       70.83       75.14     27.28 o
  -1   8  16       17.96       21.69     23.53 o
   0   8  16        7.31       -0.14     21.01 o
   1   8  16        4.98       54.63     32.70 o
   2   8  16       15.51       29.74     17.50 o
   3   8  16        2.16        8.09     16.13 o
   4   8  16       67.86       45.71     22.81 o
   5   8  16       14.17       29.85     14.07 o
   6   8  16        0.00       25.46     16.94 o
   7   8  16       24.43        8.38     22.23 o
  -5   9  16        0.04        7.22     19.44 o
  -4   9  16        0.01      -22.58     22.58 o
  -3   9  16       41.39       45.28     27.71 o
  -2   9  16        5.19        2.74     25.23 o
  -1   9  16        3.05        8.60     29.40 o
   0   9  16        2.32       11.85     23.86 o
   1   9  16        1.73      -20.03     20.03 o
   2   9  16      145.35      137.65     34.00 o
   3   9  16       20.87       21.86     20.19 o
   4   9  16        4.73       10.68     19.06 o
   5   9  16       68.70       80.61     23.32 o
 -14   1  17       49.56       42.17     40.81 o
 -13   1  17       28.83       -9.46     21.69 o
 -12   1  17       31.13        6.89     21.31 o
 -11   1  17       45.98       16.99     22.15 o
 -10   1  17        4.16      -11.46     16.69 o
  -9   1  17      149.43      145.73     28.36 o
  -8   1  17      102.61       76.32     17.13 o
  -7   1  17      413.37      434.62     23.83 o
  -6   1  17      878.94      971.80     41.70 o
  -5   1  17      330.99      358.29     20.77 o
  -4   1  17     2183.57     1972.73     63.08 o
  -3   1  17       78.88       84.77     12.90 o
  -2   1  17     2180.06     2163.67     55.86 o
  -1   1  17       71.31       92.60      8.82 o
   0   1  17      455.98      425.29     14.03 o
   1   1  17      209.13      173.20     10.37 o
   2   1  17     1244.88     1319.88     33.41 o
   3   1  17      358.55      346.39     14.12 o
   4   1  17      162.35      161.30     10.37 o
   5   1  17      194.38      207.01     10.93 o
   6   1  17       23.15       27.13     11.20 o
   7   1  17      168.53      167.56     16.00 o
   8   1  17      271.24      311.19     25.02 o
   9   1  17       19.67       29.98     31.18 o
  10   1  17        0.17        3.94     26.69 o
  11   1  17        4.01       28.35     30.82 o
  12   1  17        0.08      -16.01     27.39 o
  13   1  17        0.90       29.77     39.29 o
 -13   2  17       19.17       11.28     25.06 o
 -12   2  17        0.59        5.71     21.80 o
 -11   2  17       18.82       -2.51     19.34 o
 -10   2  17       28.20       18.17     21.19 o
  -9   2  17       26.39       34.63     24.59 o
  -8   2  17       16.38       30.75     14.56 o
  -7   2  17      316.02      323.26     21.63 o
  -6   2  17       39.01       20.08     13.08 o
  -5   2  17        2.11       20.55     11.14 o
  -4   2  17      283.55      327.03     20.44 o
  -3   2  17      659.94      624.82     40.76 o
  -2   2  17      176.84      158.54     16.80 o
  -1   2  17      568.18      564.22     17.01 o
   0   2  17      214.83      221.00     10.74 o
   1   2  17      422.49      423.98     16.40 o
   2   2  17       60.83       72.12      8.94 o
   3   2  17     1799.63     1826.31     33.90 o
   4   2  17      162.62      193.55     19.24 o
   5   2  17       37.60       37.91     11.31 o
   6   2  17      701.00      675.72     23.17 o
   7   2  17      790.78      711.01     26.56 o
   8   2  17       77.66       66.32     15.88 o
   9   2  17       31.68       15.48     23.69 o
  10   2  17       17.68       35.48     26.39 o
  11   2  17        0.18       49.84     30.93 o
  12   2  17        4.18       10.38     30.97 o
  13   2  17        9.96       32.69     34.23 o
 -13   3  17       47.61       33.96     29.89 o
 -12   3  17       74.66       32.65     25.94 o
 -11   3  17       79.98      124.55     32.62 o
 -10   3  17       92.78       65.79     25.80 o
  -9   3  17       87.26       97.11     22.52 o
  -8   3  17       62.67       24.54     20.15 o
  -7   3  17      193.93      220.43     22.98 o
  -6   3  17       95.06       66.88     21.60 o
  -5   3  17      529.36      557.43     27.07 o
  -4   3  17        0.77        3.49     11.47 o
  -3   3  17       15.83       18.57     12.31 o
  -2   3  17      134.48      122.15     16.45 o
  -1   3  17      820.41      816.95     29.36 o
   0   3  17        8.04       14.86      8.93 o
   1   3  17      192.32      186.41     11.42 o
   2   3  17      465.12      484.71     23.76 o
   3   3  17      222.33      235.68     16.82 o
   4   3  17      409.06      411.34     18.12 o
   5   3  17       78.86       80.53     12.65 o
   6   3  17      138.12      148.05     15.20 o
   7   3  17        2.06      -11.77     17.16 o
   8   3  17       87.82       66.11     15.66 o
   9   3  17       16.76       44.58     16.49 o
  10   3  17       15.30       90.88     34.56 o
  11   3  17      164.82      181.99     32.73 o
  12   3  17        0.85      -10.60     27.48 o
  13   3  17       69.95      108.96     34.76 o
 -12   4  17        6.60      -29.91     29.91 o
 -11   4  17        6.19        7.60     32.45 o
 -10   4  17        4.89       -9.63     20.95 o
  -9   4  17        5.21        7.22     16.16 o
  -8   4  17        0.67        7.71     15.44 o
  -7   4  17       15.74        5.17     13.10 o
  -6   4  17      226.43      224.27     23.63 o
  -5   4  17       18.36       14.55     14.46 o
  -4   4  17      595.79      561.53     28.33 o
  -3   4  17       10.92       15.77     14.77 o
  -2   4  17        9.19        7.70     13.06 o
  -1   4  17       13.83        4.76     13.47 o
   0   4  17      221.13      209.16     12.81 o
   1   4  17      100.44       95.74     10.89 o
   2   4  17       25.15       39.62     11.32 o
   3   4  17        0.37       -6.26     10.65 o
   4   4  17        0.28        3.65     11.07 o
   5   4  17        5.69        7.72     11.17 o
   6   4  17      930.63      778.74     27.82 o
   7   4  17       49.97       48.19     12.82 o
   8   4  17      172.79      156.68     23.52 o
   9   4  17       16.79       20.94     14.54 o
  10   4  17        0.28       11.98     19.14 o
  11   4  17        3.63       12.45     24.88 o
  12   4  17        4.46       20.84     27.53 o
 -12   5  17       38.08       98.35     51.20 o
 -11   5  17        6.44       -3.04     36.50 o
 -10   5  17        8.79       18.37     26.36 o
  -9   5  17        2.84       25.55     17.66 o
  -8   5  17      222.49      259.26     36.02 o
  -7   5  17      180.91      144.73     28.72 o
  -6   5  17       59.18       61.06     18.93 o
  -5   5  17      301.26      295.57     26.89 o
  -4   5  17      374.28      379.11     24.39 o
  -3   5  17       91.99       96.31     20.85 o
  -2   5  17        3.51       11.50     14.49 o
  -1   5  17       24.23       20.51     12.84 o
   0   5  17      237.91      222.30     12.43 o
   1   5  17      256.16      260.27     17.63 o
   2   5  17       22.86        6.96     11.00 o
   3   5  17      459.18      465.82     20.64 o
   4   5  17        0.00        9.16     14.78 o
   5   5  17       20.41       21.34     11.21 o
   6   5  17        2.56       -2.75     10.55 o
   7   5  17       18.67       21.36     13.59 o
   8   5  17        6.50       27.74     15.75 o
   9   5  17        7.45        6.80     15.35 o
  10   5  17       50.11       55.88     27.75 o
  11   5  17       69.60      131.16     29.77 o
 -11   6  17       17.54       19.20     34.47 o
 -10   6  17        4.09       16.80     25.21 o
  -9   6  17        1.18        9.48     18.36 o
  -8   6  17        3.21       14.12     17.95 o
  -7   6  17        0.02      -14.34     15.77 o
  -6   6  17      109.15       99.78     18.50 o
  -5   6  17       17.90       33.38     15.11 o
  -4   6  17      751.92      749.17     42.41 o
  -3   6  17        0.86      -10.98     10.98 o
  -2   6  17      388.88      410.06     24.85 o
  -1   6  17        1.82        5.30     13.90 o
   0   6  17       77.54       65.21     25.53 o
   1   6  17       22.21       20.54     14.63 o
   2   6  17        2.64        0.03     10.52 o
   3   6  17      170.07      183.55     16.89 o
   4   6  17       24.80       39.15     12.70 o
   5   6  17        7.43        1.67     14.12 o
   6   6  17       35.39       25.06     14.05 o
   7   6  17       57.24       91.51     24.20 o
   8   6  17       17.61       23.68     69.71 o
   9   6  17       83.70       49.86     26.35 o
  10   6  17       20.26       11.15     35.99 o
  -9   7  17        1.54      -29.81     46.64 o
  -8   7  17        5.74       15.22     23.82 o
  -7   7  17       10.72      -19.53     19.53 o
  -6   7  17        4.61      -17.50     17.50 o
  -5   7  17       63.77       61.84     19.65 o
  -4   7  17       89.89       89.50     19.76 o
  -3   7  17        0.72      -14.08     14.29 o
  -2   7  17      135.29      122.71     28.80 o
  -1   7  17      132.08      141.58     29.66 o
   0   7  17        4.29       -6.89     17.03 o
   1   7  17        2.15        3.88     15.73 o
   2   7  17      107.48       84.26     17.74 o
   3   7  17       20.23        4.48     15.00 o
   4   7  17        1.28        9.82     12.27 o
   5   7  17       14.85        2.55     12.89 o
   6   7  17       10.68       31.03     14.19 o
   7   7  17       27.03       36.22     37.26 o
   8   7  17        1.65       23.83     23.10 o
   9   7  17        0.03      -18.66     43.85 o
  -7   8  17        3.41       17.90     24.61 o
  -6   8  17        1.31      -16.89     24.84 o
  -5   8  17       11.06      -14.23     16.40 o
  -4   8  17        2.67       -7.54     16.42 o
  -3   8  17        2.55       -2.12     14.18 o
  -2   8  17       96.97       68.24     28.57 o
  -1   8  17       77.68       55.93     26.49 o
   0   8  17        6.51       14.98     33.21 o
   1   8  17       61.96      104.14     35.74 o
   2   8  17        6.83       -0.45     16.77 o
   3   8  17       52.70       98.49     21.45 o
   4   8  17       54.85       62.79     15.13 o
   5   8  17       45.29       33.96     15.66 o
   6   8  17       57.27       53.89     19.33 o
   7   8  17        7.03       18.55     23.70 o
  -4   9  17        2.57       18.43     26.50 o
  -3   9  17        0.51       -4.29     24.90 o
  -2   9  17        4.36        9.31     23.17 o
  -1   9  17       42.54       26.16     24.54 o
   0   9  17       11.89       27.09     28.39 o
   1   9  17        1.36        3.61     23.02 o
   2   9  17        1.05       -3.22     24.37 o
   3   9  17        3.24       34.22     20.89 o
   4   9  17       11.70        7.64     19.09 o
 -13   0  18        0.61       -2.53     34.47 o
 -12   0  18       45.19       93.79     42.08 o
 -11   0  18        6.53       14.20     29.91 o
 -10   0  18      161.34      259.06     56.27 o
  -9   0  18      942.33      828.90     82.64 o
  -8   0  18       68.13       80.49     20.42 o
  -7   0  18     1907.37     1839.80    118.63 o
  -6   0  18      314.28      288.45     46.89 o
  -5   0  18      823.10      813.78     58.05 o
  -4   0  18     1384.27     1360.95     59.15 o
  -3   0  18      186.89      233.47     24.59 o
  -2   0  18        8.01       -0.77     24.08 o
  -1   0  18     4519.15     4921.46    101.19 o
   0   0  18     3028.29     3266.82     76.58 o
   1   0  18      659.37      691.47     26.17 o
   2   0  18        8.28       21.69     10.97 o
   3   0  18      593.23      673.93     50.03 o
   4   0  18        8.58        8.48     12.65 o
   5   0  18      160.55      138.54     17.72 o
   6   0  18      107.47      102.52     17.21 o
   7   0  18      117.17       92.42     21.31 o
   8   0  18      397.01      340.49     28.84 o
   9   0  18     2877.12     2937.89    178.45 o
  10   0  18       72.73       89.73     45.12 o
  11   0  18       20.11       18.76     41.57 o
  12   0  18       69.35       63.37     54.25 o
  13   0  18       22.74       45.63     48.67 o
 -13   1  18        1.88      -21.46     32.95 o
 -12   1  18       13.48       36.59     55.51 o
 -11   1  18       19.89       16.33     22.87 o
 -10   1  18      181.76      175.41     32.98 o
  -9   1  18      656.38      637.82     54.75 o
  -8   1  18     1122.48     1143.95     47.90 o
  -7   1  18       38.31       69.22     14.47 o
  -6   1  18      698.96      655.89     38.82 o
  -5   1  18       27.40       34.17     12.07 o
  -4   1  18        0.63        5.62     10.96 o
  -3   1  18        7.68        7.59     10.32 o
  -2   1  18      463.66      433.81     22.58 o
  -1   1  18       46.99       41.30      7.70 o
   0   1  18       94.55      148.67      9.89 o
   1   1  18     1085.65     1073.10     27.43 o
   2   1  18      556.05      634.68     18.15 o
   3   1  18     1163.58     1147.60     27.21 o
   4   1  18      463.13      436.51     16.69 o
   5   1  18        4.80        6.35      9.51 o
   6   1  18      209.41      196.22     15.67 o
   7   1  18       45.81       58.51     16.11 o
   8   1  18       17.83       11.96     16.07 o
   9   1  18       56.20       33.56     23.86 o
  10   1  18      166.15      242.87     42.11 o
  11   1  18       55.39       99.37     34.77 o
  12   1  18       10.88       65.95     34.93 o
  13   1  18       10.90       38.32     36.43 o
 -13   2  18        5.85      -15.47     22.01 o
 -12   2  18       31.03       20.61     24.67 o
 -11   2  18       55.78       90.34     30.64 o
 -10   2  18      209.54      232.50     69.45 o
  -9   2  18       34.46       27.29     24.59 o
  -8   2  18      789.52      800.57     41.09 o
  -7   2  18      598.45      645.69     29.83 o
  -6   2  18      140.75      179.38     17.88 o
  -5   2  18     2665.42     2769.51     70.03 o
  -4   2  18       60.74       72.62     14.96 o
  -3   2  18     1186.67     1186.01     39.14 o
  -2   2  18      105.58      122.92     15.77 o
  -1   2  18      103.74      100.28     13.77 o
   0   2  18       36.25       36.57      7.50 o
   1   2  18      885.02      859.87     25.08 o
   2   2  18      567.24      536.26     17.10 o
   3   2  18       32.80       22.91      7.77 o
   4   2  18      477.82      500.06     19.60 o
   5   2  18       12.10       -9.99     10.79 o
   6   2  18      244.12      281.98     17.33 o
   7   2  18       15.38       36.58     13.46 o
   8   2  18      165.18      132.81     18.17 o
   9   2  18      115.13      101.90     45.65 o
  10   2  18      320.47      363.78     38.40 o
  11   2  18       57.08       98.59     29.70 o
  12   2  18        1.72       -5.90     26.51 o
  13   2  18        0.40       -9.44     28.76 o
 -13   3  18       33.13        1.52     63.37 o
 -12   3  18        0.62        4.02     23.46 o
 -11   3  18       34.55        1.95     45.88 o
 -10   3  18        0.40        9.30     20.42 o
  -9   3  18        9.40        9.96     17.29 o
  -8   3  18      512.15      463.53     33.18 o
  -7   3  18      119.94      129.93     16.90 o
  -6   3  18      217.39      229.46     20.59 o
  -5   3  18      249.13      277.63     25.54 o
  -4   3  18       86.09       89.95     15.61 o
  -3   3  18     2474.37     2537.16     66.48 o
  -2   3  18       63.19       89.70     15.86 o
  -1   3  18     1270.49     1169.98     38.56 o
   0   3  18       90.01       92.37     10.45 o
   1   3  18      812.05      805.14     20.47 o
   2   3  18        0.56       -3.13      7.01 o
   3   3  18       74.36       84.23     12.07 o
   4   3  18      784.63      752.08     23.57 o
   5   3  18       52.45       59.86     12.83 o
   6   3  18       73.97       67.12     12.85 o
   7   3  18       20.58       38.61     12.74 o
   8   3  18      158.53      152.64     19.33 o
   9   3  18       67.76       35.19     17.22 o
  10   3  18        0.33      -22.87     22.87 o
  11   3  18        0.92      -33.86     33.86 o
  12   3  18       14.99      -11.72     36.34 o
 -12   4  18       12.28      -18.76     35.49 o
 -11   4  18       14.34        2.53     31.94 o
 -10   4  18      165.73      219.26     38.28 o
  -9   4  18       21.28       52.53     19.34 o
  -8   4  18       32.49      -14.51     14.51 o
  -7   4  18       19.99       47.32     14.46 o
  -6   4  18      508.57      574.84     33.83 o
  -5   4  18      139.01      155.88     18.55 o
  -4   4  18     2131.77     2080.14     79.18 o
  -3   4  18      284.28      298.72     23.37 o
  -2   4  18       12.18        2.02     14.12 o
  -1   4  18      445.25      457.30     41.19 o
   0   4  18      127.83      139.55     12.93 o
   1   4  18       34.72       21.66     10.42 o
   2   4  18       25.45       17.78      8.46 o
   3   4  18      498.99      548.25     22.47 o
   4   4  18      107.64       83.47     13.99 o
   5   4  18      576.10      527.30     20.80 o
   6   4  18       61.89       63.01     11.97 o
   7   4  18        0.03      -10.02     10.02 o
   8   4  18       75.77       73.16     17.02 o
   9   4  18        0.82       12.11     14.67 o
  10   4  18       11.69       15.81     20.00 o
  11   4  18       52.45       89.67     30.05 o
  12   4  18       25.52       87.04     30.21 o
 -11   5  18        9.38       -7.61     24.08 o
 -10   5  18        5.66       33.78     24.61 o
  -9   5  18        4.04       28.26     23.59 o
  -8   5  18       26.02       21.12     21.47 o
  -7   5  18       42.32       51.64     24.08 o
  -6   5  18       13.89      -14.15     14.15 o
  -5   5  18        5.76       17.71     15.84 o
  -4   5  18       46.45       20.29     16.63 o
  -3   5  18      786.94      793.90     41.86 o
  -2   5  18       14.09       14.05     12.98 o
  -1   5  18       72.90       95.55     31.68 o
   0   5  18        4.84        4.49     13.57 o
   1   5  18        5.43       -3.95     10.13 o
   2   5  18       35.59       48.71     12.25 o
   3   5  18        8.68       14.88     11.07 o
   4   5  18      700.25      683.23     24.67 o
   5   5  18      188.51      185.93     24.30 o
   6   5  18        1.83        7.93     10.97 o
   7   5  18        6.31       26.59     16.55 o
   8   5  18       23.86       51.02     15.37 o
   9   5  18        6.79        3.37     15.98 o
  10   5  18        0.29       21.73     21.78 o
  11   5  18        3.26        5.12     24.81 o
 -10   6  18       33.83       53.35     29.84 o
  -9   6  18        0.00       15.38     29.12 o
  -8   6  18       68.57       69.34     21.37 o
  -7   6  18        8.07       -4.19     28.65 o
  -6   6  18       27.43       19.73     14.59 o
  -5   6  18      176.83      201.56     22.04 o
  -4   6  18      134.75      154.15     19.97 o
  -3   6  18      131.66      174.85     20.08 o
  -2   6  18       50.10       44.20     13.97 o
  -1   6  18        0.93       -3.90     11.39 o
   0   6  18       57.62       34.31     28.00 o
   1   6  18      455.02      418.26     19.63 o
   2   6  18      119.00      111.10     13.82 o
   3   6  18       36.22       22.40     11.83 o
   4   6  18      323.81      345.26     21.05 o
   5   6  18       51.99       32.57     14.32 o
   6   6  18        0.31       -5.17     12.85 o
   7   6  18       27.53       16.84     16.03 o
   8   6  18        7.41      -35.99     35.99 o
   9   6  18        7.26       11.02     29.66 o
  10   6  18       16.60       69.96     42.59 o
  -9   7  18        8.84       -8.55     23.12 o
  -8   7  18        3.79       -3.86     22.56 o
  -7   7  18       10.52      -11.41     21.87 o
  -6   7  18        2.73       -1.24     17.46 o
  -5   7  18        0.47       -8.87     23.12 o
  -4   7  18        0.01       -3.67     15.90 o
  -3   7  18       21.79        9.44     14.92 o
  -2   7  18        0.92       -7.73     12.65 o
  -1   7  18       44.47       -2.45     26.36 o
   0   7  18        5.57        7.01     21.47 o
   1   7  18       16.70       29.19     17.69 o
   2   7  18        0.33        2.87      9.81 o
   3   7  18        0.01      -11.12     11.12 o
   4   7  18       42.05       55.57     14.63 o
   5   7  18       20.01       19.05     13.45 o
   6   7  18       82.40       80.42     16.91 o
   7   7  18        5.59        9.63     22.31 o
   8   7  18       13.15       17.34     42.08 o
   9   7  18        2.55       -5.61     24.51 o
  -7   8  18        0.69        6.15     41.06 o
  -6   8  18       35.75       12.29     24.10 o
  -5   8  18        3.09      -16.70     16.70 o
  -4   8  18        2.28        3.73     16.63 o
  -3   8  18        0.19      -12.60     14.15 o
  -2   8  18        0.25      -20.86     20.86 o
  -1   8  18      190.44      166.90     34.59 o
   0   8  18        9.49      -18.25     18.25 o
   1   8  18        2.95       29.37     23.65 o
   2   8  18       25.25        5.68     18.31 o
   3   8  18       39.78       47.82     19.89 o
   4   8  18       11.28       17.95     13.23 o
   5   8  18        0.48       -5.52     14.01 o
   6   8  18       13.70       37.99     26.16 o
   7   8  18        5.96       27.92     24.04 o
  -4   9  18        0.59       -8.00     26.35 o
  -3   9  18        0.18      -17.49     36.76 o
  -2   9  18        0.66      -14.77     22.51 o
  -1   9  18        2.90      -10.45     22.22 o
   0   9  18       36.28       31.55     27.28 o
   1   9  18       52.09       68.89     28.80 o
   2   9  18        6.83        0.26     23.43 o
   3   9  18        3.29       -4.15     17.94 o
   4   9  18       46.60       44.20     26.35 o
 -13   1  19        2.53      -22.51     28.90 o
 -12   1  19        6.50        3.21     25.86 o
 -11   1  19        6.60       13.63     21.15 o
 -10   1  19      152.23      179.32     33.34 o
  -9   1  19        0.70       13.69     19.00 o
  -8   1  19      602.19      559.66     87.71 o
  -7   1  19       27.93       31.18     12.87 o
  -6   1  19      459.39      480.12     25.43 o
  -5   1  19      320.49      297.20     24.98 o
  -4   1  19      473.20      493.76     33.88 o
  -3   1  19        4.81       19.68     11.38 o
  -2   1  19      222.04      227.64     18.56 o
  -1   1  19      892.33      915.60     23.14 o
   0   1  19      140.79      113.76     11.14 o
   1   1  19      272.02      307.80     17.07 o
   2   1  19      105.40      123.58     10.73 o
   3   1  19      262.30      280.01     14.27 o
   4   1  19      303.30      332.19     18.00 o
   5   1  19      610.55      590.63     22.06 o
   6   1  19      450.15      454.27     26.14 o
   7   1  19        5.27       -6.54     12.38 o
   8   1  19      521.11      514.14     27.24 o
   9   1  19       97.21       81.89     26.34 o
  10   1  19        3.15        1.25     23.57 o
  11   1  19        5.87       13.47     57.77 o
  12   1  19        7.31       62.95     36.16 o
  13   1  19        4.22       -1.85     35.00 o
 -13   2  19        3.98      -11.24     25.27 o
 -12   2  19       10.50       -4.06     21.11 o
 -11   2  19        4.98      -19.18     19.18 o
 -10   2  19       54.54       69.27     26.35 o
  -9   2  19       64.61       47.04     24.31 o
  -8   2  19      100.24      121.78     21.47 o
  -7   2  19      219.75      248.64     20.56 o
  -6   2  19        7.05       -8.45     12.03 o
  -5   2  19      393.34      392.57     23.95 o
  -4   2  19      142.42      138.09     16.62 o
  -3   2  19      534.70      442.53     24.44 o
  -2   2  19     1471.41     1468.47     70.84 o
  -1   2  19      207.98      203.59     12.34 o
   0   2  19     1802.09     1876.84     36.28 o
   1   2  19       60.32       57.32      8.88 o
   2   2  19        0.22        9.06      8.13 o
   3   2  19       81.57       89.94     11.05 o
   4   2  19      112.55      115.13     10.46 o
   5   2  19       22.82        5.15     11.33 o
   6   2  19       23.48       15.17     12.40 o
   7   2  19      923.59      938.00     27.94 o
   8   2  19      199.41      174.82     22.64 o
   9   2  19       17.69       17.87     25.32 o
  10   2  19       34.80       47.72     26.95 o
  11   2  19      171.48      227.65     36.20 o
  12   2  19        1.03       47.61     29.70 o
  13   2  19       21.60       -9.83     30.47 o
 -13   3  19        5.47      -13.87     24.25 o
 -12   3  19       31.23       52.82     30.25 o
 -11   3  19       26.81       11.63     23.00 o
 -10   3  19        0.46      -19.35     19.35 o
  -9   3  19        4.85       -5.56     15.52 o
  -8   3  19       35.56       51.32     17.75 o
  -7   3  19      504.99      589.82     29.78 o
  -6   3  19       97.96       85.71     16.36 o
  -5   3  19      459.91      455.07     26.35 o
  -4   3  19      821.98      849.77     37.25 o
  -3   3  19       94.92       77.35     16.30 o
  -2   3  19      346.12      331.49     23.57 o
  -1   3  19     1083.19     1101.84     42.24 o
   0   3  19      211.99      213.52     14.87 o
   1   3  19        8.08       -8.00      8.00 o
   2   3  19       11.77       17.49      8.79 o
   3   3  19      254.03      264.36     15.93 o
   4   3  19      176.24      173.70     14.85 o
   5   3  19      249.38      247.09     16.81 o
   6   3  19      530.18      512.35     21.34 o
   7   3  19       16.07       12.57     10.84 o
   8   3  19       50.15       19.59     15.24 o
   9   3  19       13.27       -8.12     14.28 o
  10   3  19        0.46       -3.52     22.79 o
  11   3  19       27.05       85.37     29.66 o
  12   3  19        0.90       18.59     29.33 o
 -12   4  19       28.39       22.31     46.13 o
 -11   4  19       25.14       18.25     38.02 o
 -10   4  19       68.36       73.00     27.18 o
  -9   4  19       18.20       -7.26     16.74 o
  -8   4  19       13.03       13.04     16.84 o
  -7   4  19       38.85       17.34     14.90 o
  -6   4  19       17.88       32.63     14.25 o
  -5   4  19      137.86       70.07     22.14 o
  -4   4  19      178.23      172.70     20.47 o
  -3   4  19       38.11       51.83     16.92 o
  -2   4  19      361.76      356.81     25.18 o
  -1   4  19        0.73      -12.59     13.99 o
   0   4  19       21.47       31.43      9.79 o
   1   4  19       19.00        9.70      8.98 o
   2   4  19       63.53       60.84     12.42 o
   3   4  19        5.77       11.12     11.60 o
   4   4  19      167.37      168.18     16.08 o
   5   4  19       21.53       22.12     10.87 o
   6   4  19        1.50        0.00     11.95 o
   7   4  19       58.91       57.43     12.85 o
   8   4  19        4.11       -5.93     12.44 o
   9   4  19       22.65       30.70     15.77 o
  10   4  19        4.88       10.52     20.71 o
  11   4  19       17.88       28.97     26.04 o
  12   4  19       95.27      118.39     33.68 o
 -11   5  19       24.62       15.72     43.09 o
 -10   5  19       34.08       37.01     39.04 o
  -9   5  19        2.43        0.84     21.43 o
  -8   5  19        2.01       -5.16     20.04 o
  -7   5  19       66.06       83.56     27.21 o
  -6   5  19       94.34       75.18     24.77 o
  -5   5  19        0.06       -7.65     14.95 o
  -4   5  19       11.58       -7.88     15.27 o
  -3   5  19       48.55       47.10     18.33 o
  -2   5  19      521.57      547.76     28.18 o
  -1   5  19       55.69       82.75     15.17 o
   0   5  19       26.68        0.46      8.17 o
   1   5  19       56.34       61.08     19.44 o
   2   5  19       42.02       43.84     13.72 o
   3   5  19       63.67       59.60     12.64 o
   4   5  19      601.74      609.35     26.10 o
   5   5  19       44.45       46.86     12.32 o
   6   5  19        9.95       14.24     12.06 o
   7   5  19       28.16       52.79     18.14 o
   8   5  19       90.07       80.52     16.41 o
   9   5  19       15.25       -4.12     14.52 o
  10   5  19       32.64       83.58     26.02 o
  11   5  19        3.37      -22.11     22.11 o
 -10   6  19        0.43      -25.10     25.10 o
  -9   6  19        9.55      -17.59     17.59 o
  -8   6  19       13.44       -3.46     17.42 o
  -7   6  19       74.95       77.35     24.07 o
  -6   6  19        4.56        8.21     20.66 o
  -5   6  19        0.18       -5.48     14.09 o
  -4   6  19      100.83       73.17     16.65 o
  -3   6  19      138.99      126.90     18.67 o
  -2   6  19      888.66      865.28     35.27 o
  -1   6  19       53.65       37.90     12.92 o
   0   6  19        7.24      -15.25     15.25 o
   1   6  19       66.06       54.36     11.33 o
   2   6  19        0.49       -0.95     10.93 o
   3   6  19        0.02        5.15     11.27 o
   4   6  19        6.06        9.86     12.55 o
   5   6  19       14.88        3.98     13.44 o
   6   6  19       15.05       12.95     13.22 o
   7   6  19       23.36       48.23     17.65 o
   8   6  19        4.86        4.80     17.34 o
   9   6  19        3.19      -19.99     27.88 o
  10   6  19       46.07       28.39     38.02 o
  -9   7  19        1.47      -23.07     23.07 o
  -8   7  19       52.59       82.43     29.16 o
  -7   7  19       21.01        4.31     22.41 o
  -6   7  19        0.69       21.03     18.41 o
  -5   7  19        2.04       -0.38     16.06 o
  -4   7  19       37.88       54.24     17.75 o
  -3   7  19      115.81      145.96     21.15 o
  -2   7  19        3.33       -6.49     14.32 o
  -1   7  19       10.60       12.08     26.11 o
   0   7  19        0.00      -16.30     16.30 o
   1   7  19       56.71       78.35     21.22 o
   2   7  19       43.06       53.24     11.45 o
   3   7  19      159.42      173.35     18.03 o
   4   7  19        3.53        3.82     12.54 o
   5   7  19        4.30       22.14     13.56 o
   6   7  19        1.15        6.17     16.46 o
   7   7  19        7.57      -10.91     15.90 o
   8   7  19        1.40       -4.79     33.46 o
  -7   8  19       26.19       -6.54     34.22 o
  -6   8  19        0.50      -15.15     22.17 o
  -5   8  19        6.84        5.08     25.81 o
  -4   8  19        0.49       -7.94     18.44 o
  -3   8  19        0.49      -16.75     18.17 o
  -2   8  19       24.58        0.40     22.53 o
  -1   8  19        0.05      -16.01     22.01 o
   0   8  19        1.12       -0.63     22.41 o
   1   8  19       22.98       35.73     24.54 o
   2   8  19      111.11      103.92     26.29 o
   3   8  19        8.12       17.53     18.20 o
   4   8  19        0.20        0.40     12.93 o
   5   8  19       91.85      111.65     18.62 o
   6   8  19        0.26        0.25     16.98 o
  -3   9  19        0.29       20.93     28.62 o
  -2   9  19        3.38      -21.78     23.84 o
  -1   9  19        8.53       30.10     31.43 o
   0   9  19        2.00       29.35     40.56 o
   1   9  19       46.57        5.32     24.74 o
   2   9  19        3.13       13.10     30.93 o
   3   9  19        3.38       20.38     22.25 o
 -13   0  20       22.64      -11.15     31.43 o
 -12   0  20       58.91       52.72     39.54 o
 -11   0  20       24.31       14.20     30.93 o
 -10   0  20       72.06      113.56     41.06 o
  -9   0  20        4.75        2.53     25.86 o
  -8   0  20     1579.47     1700.52    127.50 o
  -7   0  20     1612.66     1535.01     67.97 o
  -6   0  20        1.09       15.59     18.00 o
  -5   0  20     1252.35     1323.02     75.03 o
  -4   0  20      191.40      247.64     33.97 o
  -3   0  20      525.08      421.94     33.38 o
  -2   0  20      156.09      185.47     25.82 o
  -1   0  20      285.06      283.96     17.99 o
   0   0  20        0.18       -8.30      8.30 o
   1   0  20      264.93      317.62     20.02 o
   2   0  20     3625.35     3837.93     85.34 o
   3   0  20      550.10      576.06     28.68 o
   4   0  20      265.34      238.17     20.37 o
   5   0  20       14.43       17.71     14.72 o
   6   0  20      123.45      136.06     23.89 o
   7   0  20       49.81       73.46     20.38 o
   8   0  20      249.80      303.57     28.51 o
   9   0  20       91.30       80.06     44.36 o
  10   0  20       36.31       61.89     32.97 o
  11   0  20        2.91      -29.39     29.39 o
  12   0  20      154.44      208.87     63.88 o
  13   0  20        0.44       -1.01     52.22 o
 -13   1  20        0.00      -24.14     24.46 o
 -12   1  20       19.43       40.94     26.26 o
 -11   1  20       51.24       25.78     24.15 o
 -10   1  20        2.74        3.04     29.66 o
  -9   1  20      159.21      157.78     31.16 o
  -8   1  20       58.46       25.10     21.69 o
  -7   1  20      292.81      301.66     27.40 o
  -6   1  20       26.31      -11.72     11.80 o
  -5   1  20      944.76      949.11     35.57 o
  -4   1  20      515.51      531.26     27.73 o
  -3   1  20      321.26      333.35     22.28 o
  -2   1  20     1271.29     1222.16     40.62 o
  -1   1  20       94.73       92.72      9.88 o
   0   1  20        3.89        6.71      7.28 o
   1   1  20      773.84      809.15     23.38 o
   2   1  20       81.87      116.93     11.13 o
   3   1  20      202.73      182.24     12.98 o
   4   1  20      118.90      109.78     12.02 o
   5   1  20      458.48      457.15     22.02 o
   6   1  20      384.66      318.08     18.68 o
   7   1  20      912.73      831.35     32.01 o
   8   1  20      116.68       94.53     17.96 o
   9   1  20      180.55      136.81     30.07 o
  10   1  20       66.54       67.14     27.69 o
  11   1  20      132.81      142.08     31.48 o
  12   1  20        3.69      -19.01     28.02 o
  13   1  20        2.25      -17.68     27.24 o
 -13   2  20       64.63       32.08     29.53 o
 -12   2  20        2.83      -22.81     22.81 o
 -11   2  20       43.77       50.08     26.63 o
 -10   2  20        0.23       -1.98     20.61 o
  -9   2  20      170.29      205.17     39.04 o
  -8   2  20      711.36      679.86     38.99 o
  -7   2  20        2.24       -4.92      9.27 o
  -6   2  20      681.98      649.66     30.71 o
  -5   2  20       45.41       39.91     14.36 o
  -4   2  20      486.22      569.34     34.90 o
  -3   2  20      358.88      348.22     23.39 o
  -2   2  20      436.94      437.67     25.38 o
  -1   2  20      157.34      141.28     11.46 o
   0   2  20      405.23      422.17     15.45 o
   1   2  20      168.82      157.86     11.78 o
   2   2  20        4.71       14.66     10.66 o
   3   2  20     1346.29     1425.98     43.63 o
   4   2  20       20.61        9.14     11.09 o
   5   2  20       52.71       22.22     12.40 o
   6   2  20       11.63      -11.01     11.32 o
   7   2  20        3.95        3.35     10.55 o
   8   2  20        0.06      -14.58     14.58 o
   9   2  20        2.32       -8.06     20.47 o
  10   2  20        2.23       10.54     25.93 o
  11   2  20       28.12       37.61     26.37 o
  12   2  20       83.52       67.49     31.01 o
 -12   3  20       20.45       17.34     27.74 o
 -11   3  20       17.86        1.39     23.38 o
 -10   3  20        0.82      -18.25     18.25 o
  -9   3  20        3.69      -13.92     13.92 o
  -8   3  20        6.09        4.07     17.21 o
  -7   3  20       85.74      108.60     20.41 o
  -6   3  20      169.57      224.59     21.03 o
  -5   3  20       51.15       46.86     15.89 o
  -4   3  20      434.39      434.65     26.47 o
  -3   3  20      288.52      264.99     22.26 o
  -2   3  20      754.98      698.14     32.33 o
  -1   3  20      382.16      333.77     19.35 o
   0   3  20       32.48       19.27      9.17 o
   1   3  20      786.68      750.35     22.78 o
   2   3  20       39.42       50.73     10.92 o
   3   3  20       13.35       21.19      9.29 o
   4   3  20      589.78      573.99     22.02 o
   5   3  20      905.10      896.94     34.35 o
   6   3  20      392.59      399.43     19.67 o
   7   3  20        0.00       14.86     11.14 o
   8   3  20       44.43       33.72     14.92 o
   9   3  20       47.74       13.73     14.28 o
  10   3  20       53.82       64.12     28.36 o
  11   3  20        0.46       30.82     28.93 o
  12   3  20        0.62      -20.54     27.68 o
 -12   4  20       40.33       31.43     48.67 o
 -11   4  20        0.48       20.28     40.05 o
 -10   4  20       59.79       -3.04     33.46 o
  -9   4  20        1.14      -16.47     16.47 o
  -8   4  20        0.87      -14.68     15.12 o
  -7   4  20       33.98       -1.53     12.80 o
  -6   4  20       52.35       48.57     15.40 o
  -5   4  20     1986.30     2046.05     69.44 o
  -4   4  20      540.65      478.64     28.29 o
  -3   4  20      678.26      715.57     33.73 o
  -2   4  20      121.52      102.98     19.15 o
  -1   4  20        7.51       31.07     15.50 o
   0   4  20       88.68      104.38     13.07 o
   1   4  20        3.00       10.56      8.54 o
   2   4  20       24.48       38.00      8.10 o
   3   4  20       95.16       74.10     14.12 o
   4   4  20        3.70      -11.30     11.30 o
   5   4  20      153.22      148.49     15.39 o
   6   4  20       88.50       99.02     15.53 o
   7   4  20       19.79      -10.13     10.77 o
   8   4  20        4.61        9.45     13.10 o
   9   4  20      127.60      141.58     18.63 o
  10   4  20        2.28       44.53     21.38 o
  11   4  20        0.03       -5.69     26.80 o
 -11   5  20        2.78       16.22     43.09 o
 -10   5  20        4.99       -8.11     35.49 o
  -9   5  20        1.77       32.20     32.70 o
  -8   5  20       22.56       44.85     25.02 o
  -7   5  20       18.43       64.60     25.58 o
  -6   5  20       20.51      -13.87     14.75 o
  -5   5  20      225.36      242.23     27.18 o
  -4   5  20       35.66       63.64     18.80 o
  -3   5  20       76.61       57.65     33.13 o
  -2   5  20        0.01       11.30     12.37 o
  -1   5  20       60.94       70.82     15.06 o
   0   5  20       37.94       42.08      9.21 o
   1   5  20      200.98      180.84     16.37 o
   2   5  20       81.77       98.89     14.54 o
   3   5  20        5.00       11.24     10.99 o
   4   5  20      210.19      232.64     18.78 o
   5   5  20      438.34      444.61     32.84 o
   6   5  20       15.93        0.90     11.23 o
   7   5  20       37.03       55.76     15.80 o
   8   5  20        8.53       -1.28     13.79 o
   9   5  20       19.14        7.05     19.93 o
  10   5  20        2.83      -13.47     18.34 o
  11   5  20        3.20       10.57     22.03 o
 -10   6  20       36.42       50.61     49.18 o
  -9   6  20        3.16        6.96     20.44 o
  -8   6  20        3.24        7.42     18.62 o
  -7   6  20       13.04       21.56     23.48 o
  -6   6  20       57.47       48.70     18.07 o
  -5   6  20      149.48      165.64     23.20 o
  -4   6  20       46.33       42.50     16.02 o
  -3   6  20      127.41      142.62     19.53 o
  -2   6  20      134.65      122.56     17.86 o
  -1   6  20        0.04       -8.63     12.04 o
   0   6  20       63.88       70.79     21.96 o
   1   6  20       18.23        6.38     14.72 o
   2   6  20      133.28      140.62     15.84 o
   3   6  20        0.09        0.81     11.93 o
   4   6  20       22.72       15.71     12.87 o
   5   6  20       17.04       28.09     13.18 o
   6   6  20        0.80        1.48     12.88 o
   7   6  20       25.31       32.19     17.63 o
   8   6  20        4.15      -16.77     16.77 o
   9   6  20        6.54       20.70     24.73 o
  10   6  20        2.65       18.76     37.52 o
  -8   7  20       43.10       59.85     28.26 o
  -7   7  20       24.73       28.68     24.33 o
  -6   7  20       76.66      121.92     23.71 o
  -5   7  20       26.01       -7.58     16.44 o
  -4   7  20        0.75      -10.62     18.04 o
  -3   7  20       38.53       42.83     17.03 o
  -2   7  20       14.73       15.65     13.77 o
  -1   7  20       57.21       29.07     46.64 o
   0   7  20       24.59       -7.44     20.53 o
   1   7  20       40.93       52.35     19.69 o
   2   7  20       23.86       26.03     15.44 o
   3   7  20      126.83      128.66     19.39 o
   4   7  20        0.79      -12.23     12.23 o
   5   7  20        4.21       -1.54     12.97 o
   6   7  20       15.00        2.68     14.28 o
   7   7  20        0.72       12.68     22.11 o
   8   7  20        1.11       10.49     19.35 o
  -6   8  20       10.93        8.76     24.31 o
  -5   8  20        0.04        2.52     18.87 o
  -4   8  20        0.68      -15.80     22.48 o
  -3   8  20        0.36       -4.61     15.32 o
  -2   8  20        9.23       38.39     26.69 o
  -1   8  20        0.00      -19.25     47.15 o
   0   8  20       25.26       38.95     26.14 o
   1   8  20        5.11       26.21     24.10 o
   2   8  20        0.62       -7.56     16.54 o
   3   8  20        0.06       14.43     18.77 o
   4   8  20        2.58        9.20     13.88 o
   5   8  20       22.53       31.79     20.78 o
   6   8  20        0.33        7.14     18.00 o
  -3   9  20        0.55      -16.73     39.04 o
  -2   9  20        0.06      -25.27     25.27 o
  -1   9  20        0.78        8.53     28.00 o
   0   9  20        3.81      -22.68     44.11 o
   1   9  20       26.62       -9.01     28.90 o
   2   9  20       21.99       19.29     25.78 o
 -13   1  21        5.49       -2.06     25.08 o
 -12   1  21        1.64      -21.67     22.01 o
 -11   1  21       73.48       42.76     27.38 o
 -10   1  21       18.06        6.50     21.06 o
  -9   1  21       90.90       37.49     43.35 o
  -8   1  21       26.25       23.65     19.08 o
  -7   1  21        0.08       14.17     12.88 o
  -6   1  21      646.00      660.57     30.87 o
  -5   1  21     1171.88     1162.67     43.90 o
  -4   1  21      230.34      209.75     20.09 o
  -3   1  21       31.89       23.56     15.07 o
  -2   1  21      159.46      182.16     19.13 o
  -1   1  21      106.87      104.78     10.97 o
   0   1  21       91.20       86.68      9.94 o
   1   1  21      195.61      173.49     12.15 o
   2   1  21      283.00      308.37     15.10 o
   3   1  21     1963.53     1851.06     39.46 o
   4   1  21      518.31      524.03     25.32 o
   5   1  21      339.38      338.56     19.11 o
   6   1  21       16.60       13.42     11.97 o
   7   1  21       50.54       42.48     14.02 o
   8   1  21        1.51      -17.94     17.94 o
   9   1  21       26.66       15.74     21.62 o
  10   1  21       22.03       14.95     22.92 o
  11   1  21        0.00       20.20     23.82 o
  12   1  21        6.66        8.23     25.27 o
 -13   2  21        3.42        1.78     26.16 o
 -12   2  21       40.30       41.80     74.78 o
 -11   2  21        2.26       -3.78     23.29 o
 -10   2  21        8.21       -3.52     20.91 o
  -9   2  21        0.21       -3.81     21.33 o
  -8   2  21      146.83      171.90     24.63 o
  -7   2  21      247.16      177.84     26.08 o
  -6   2  21      340.75      382.48     46.10 o
  -5   2  21     1769.95     1818.08     63.69 o
  -4   2  21       37.30       65.07     15.65 o
  -3   2  21        8.52       -5.05     16.60 o
  -2   2  21        8.30      -10.52     12.83 o
  -1   2  21     1840.92     1864.87     38.17 o
   0   2  21       77.56       94.94     13.08 o
   1   2  21        1.44       -6.30      8.02 o
   2   2  21      238.83      244.55     14.21 o
   3   2  21        5.25       21.09     10.24 o
   4   2  21       10.30        2.50     11.31 o
   5   2  21       19.95       13.64     12.22 o
   6   2  21        6.39       19.50     12.04 o
   7   2  21        0.05       12.02     11.43 o
   8   2  21      126.43       89.55     18.59 o
   9   2  21       96.84      122.34     24.99 o
  10   2  21       66.91       67.57     23.52 o
  11   2  21       14.60      -10.03     35.16 o
  12   2  21       15.18       10.58     31.13 o
 -12   3  21       28.28      -10.81     43.09 o
 -11   3  21        0.49      -19.84     19.84 o
 -10   3  21       29.66       49.84     45.63 o
  -9   3  21      202.38      199.94     27.58 o
  -8   3  21        0.05        4.79     15.44 o
  -7   3  21       10.41      -11.29     11.29 o
  -6   3  21      487.86      545.43     29.47 o
  -5   3  21       43.08       37.65     17.64 o
  -4   3  21      811.89      765.64     41.42 o
  -3   3  21        0.12        6.59     13.87 o
  -2   3  21      353.44      330.67     24.77 o
  -1   3  21       57.96       78.58     11.72 o
   0   3  21        2.03        6.78      9.03 o
   1   3  21       16.72        7.40     11.53 o
   2   3  21       14.84       19.82     14.40 o
   3   3  21       28.46       14.90     11.83 o
   4   3  21      236.45      201.83     16.46 o
   5   3  21       23.91       12.83     11.67 o
   6   3  21       50.08       51.20     12.50 o
   7   3  21      570.71      526.29     22.62 o
   8   3  21      291.50      264.31     20.96 o
   9   3  21       57.52       73.01     16.69 o
  10   3  21       14.18      -16.17     28.70 o
  11   3  21        5.03      -19.59     26.63 o
  12   3  21      172.03      222.35     39.55 o
 -12   4  21        4.75      -13.18     39.04 o
 -11   4  21       30.08        9.63     39.54 o
 -10   4  21        9.75       21.80     38.53 o
  -9   4  21        0.09       12.08     20.53 o
  -8   4  21        7.49      -12.22     16.25 o
  -7   4  21       39.55       50.11     16.11 o
  -6   4  21      232.70      212.70     22.68 o
  -5   4  21      174.83      134.42     26.25 o
  -4   4  21       26.83        0.44     14.80 o
  -3   4  21      234.15      261.10     26.56 o
  -2   4  21      212.82      256.42     24.47 o
  -1   4  21        2.98       15.48     15.57 o
   0   4  21      224.63      221.22     19.20 o
   1   4  21       32.05       16.45     12.39 o
   2   4  21      421.78      409.71     16.16 o
   3   4  21       61.59       68.77     13.88 o
   4   4  21       12.27       39.25     12.00 o
   5   4  21      223.54      209.16     17.27 o
   6   4  21       12.92        7.85     11.10 o
   7   4  21        4.05       10.08     11.27 o
   8   4  21       19.51        4.00     13.65 o
   9   4  21       42.15       46.39     18.86 o
  10   4  21       10.02        5.27     18.21 o
  11   4  21        0.47      -20.82     23.24 o
 -11   5  21        0.34      -32.95     32.95 o
 -10   5  21        4.21      -34.47     34.47 o
  -9   5  21        4.21      -17.23     20.61 o
  -8   5  21        5.81      -15.06     23.57 o
  -7   5  21       10.83      -13.51     20.86 o
  -6   5  21        2.80      -14.48     14.48 o
  -5   5  21        3.77        7.05     16.84 o
  -4   5  21      439.56      477.91     34.97 o
  -3   5  21      114.13      140.91     22.84 o
  -2   5  21      192.57      176.74     25.12 o
  -1   5  21       23.39       32.55     14.39 o
   0   5  21      376.55      361.35     16.27 o
   1   5  21        0.74       -6.76      6.76 o
   2   5  21      397.96      373.11     27.27 o
   3   5  21      276.21      245.39     18.44 o
   4   5  21      131.44      134.16     15.08 o
   5   5  21       78.63       82.89     14.18 o
   6   5  21       78.19       96.81     14.53 o
   7   5  21       29.91       17.25     14.18 o
   8   5  21        0.08       -6.20     15.68 o
   9   5  21        3.40        9.73     15.08 o
  10   5  21       58.22       28.86     20.62 o
 -10   6  21       30.75       40.78     30.75 o
  -9   6  21        6.50       -2.76     19.90 o
  -8   6  21       12.40       -0.08     18.87 o
  -7   6  21       29.48       52.85     20.94 o
  -6   6  21       12.53       -4.48     14.49 o
  -5   6  21        0.35       -9.85     14.30 o
  -4   6  21       32.16       43.01     19.85 o
  -3   6  21       10.83        4.11     14.48 o
  -2   6  21      255.63      282.70     29.49 o
  -1   6  21        0.19      -12.46     17.93 o
   0   6  21      203.55      201.58     28.20 o
   1   6  21      106.64      119.52     20.77 o
   2   6  21       18.40       13.66     11.56 o
   3   6  21        2.74       -5.38     11.59 o
   4   6  21       37.72       65.29     15.91 o
   5   6  21       49.56       26.55     13.61 o
   6   6  21        9.48       10.49     13.59 o
   7   6  21        0.02       10.40     17.36 o
   8   6  21        2.18       23.19     30.68 o
   9   6  21        0.79      -10.13     24.98 o
  -8   7  21        2.08      -28.58     53.49 o
  -7   7  21       47.79       39.23     26.46 o
  -6   7  21       12.21        9.67     36.25 o
  -5   7  21        0.54      -14.64     14.64 o
  -4   7  21        6.82       14.75     17.04 o
  -3   7  21        0.44       -3.87     14.88 o
  -2   7  21       13.79       25.20     14.82 o
  -1   7  21       24.56       63.54     25.27 o
   0   7  21       16.39       19.42     21.55 o
   1   7  21       49.28       74.96     20.22 o
   2   7  21       37.52       38.98     15.73 o
   3   7  21        2.04       16.70     15.94 o
   4   7  21        8.27       20.68     14.09 o
   5   7  21       19.25       18.61     14.21 o
   6   7  21        8.25       23.73     32.53 o
   7   7  21        7.02      -16.75     16.75 o
   8   7  21       47.98       50.85     21.14 o
  -6   8  21        4.73      -19.26     23.50 o
  -5   8  21        6.59        9.19     26.03 o
  -4   8  21        2.48      -18.59     18.59 o
  -3   8  21        4.00       -0.60     21.01 o
  -2   8  21       23.77       -9.26     23.99 o
  -1   8  21       31.92       34.22     26.53 o
   0   8  21      147.45      117.05     50.19 o
   1   8  21       32.08       12.14     22.40 o
   2   8  21        0.36       24.02     19.30 o
   3   8  21        0.18      -17.09     17.09 o
   4   8  21       85.81       74.69     16.50 o
   5   8  21        7.73       28.35     15.80 o
   6   8  21        0.89      -10.79     17.27 o
  -1   9  21        0.16       12.65     29.01 o
   0   9  21        0.38      -13.58     25.62 o
   1   9  21        0.04       26.73     26.71 o
 -13   0  22       21.22       21.29     45.12 o
 -12   0  22       12.52       45.12     39.04 o
 -11   0  22       40.62        6.08     35.49 o
 -10   0  22      188.86      222.56     55.26 o
  -9   0  22       52.39        1.01     29.40 o
  -8   0  22      386.57      332.57     60.33 o
  -7   0  22      726.11      654.39     74.78 o
  -6   0  22      918.35      963.24     53.96 o
  -5   0  22      469.87      434.22     37.52 o
  -4   0  22      567.47      567.68     41.41 o
  -3   0  22      892.77      812.65     49.08 o
  -2   0  22     2199.72     2134.54    148.54 o
  -1   0  22       47.30       48.44     12.21 o
   0   0  22      529.30      534.47     25.85 o
   1   0  22      508.31      485.87     25.22 o
   2   0  22      706.19      676.71     29.46 o
   3   0  22     1937.39     1804.98     51.37 o
   4   0  22      128.72      160.75     23.05 o
   5   0  22      337.06      293.27     23.43 o
   6   0  22        2.80       -0.46     29.65 o
   7   0  22        8.24        8.40     16.65 o
   8   0  22      727.06      698.54     40.41 o
   9   0  22        8.34        8.99     30.37 o
  10   0  22       13.80        1.36     30.02 o
  11   0  22        3.94       29.70     34.22 o
  12   0  22       42.11       31.14     35.64 o
 -13   1  22        3.71      -23.07     28.68 o
 -12   1  22        1.13      -12.85     24.37 o
 -11   1  22       47.64       82.60     29.83 o
 -10   1  22      233.90      206.83     83.90 o
  -9   1  22      134.49      139.88     32.62 o
  -8   1  22      110.86      123.94     33.16 o
  -7   1  22      322.93      322.23     23.50 o
  -6   1  22       21.93       17.91     13.13 o
  -5   1  22      101.77      129.65     19.28 o
  -4   1  22       85.29       82.50     16.82 o
  -3   1  22      212.34      211.40     20.63 o
  -2   1  22       25.51       46.11     15.28 o
  -1   1  22      289.49      279.87     15.06 o
   0   1  22      386.09      384.47     15.87 o
   1   1  22      420.80      402.84     16.54 o
   2   1  22      360.77      385.63     19.03 o
   3   1  22      293.60      300.10     15.82 o
   4   1  22       25.98       10.07     10.24 o
   5   1  22     1203.25     1076.93     31.05 o
   6   1  22       67.75       85.91     19.88 o
   7   1  22      538.09      543.79     25.04 o
   8   1  22        0.12        0.86     14.73 o
   9   1  22      307.86      308.47     43.76 o
  10   1  22        0.09       23.22     22.25 o
  11   1  22        2.82       19.48     24.23 o
  12   1  22        0.99      -29.49     29.49 o
 -12   2  22        3.42      -17.86     23.37 o
 -11   2  22       53.44        3.75     34.47 o
 -10   2  22       57.79       50.52     27.02 o
  -9   2  22        9.66       35.94     30.67 o
  -8   2  22        0.58      -13.50     13.50 o
  -7   2  22       37.05       48.53     14.36 o
  -6   2  22       26.22       33.28     14.16 o
  -5   2  22       47.19       54.17     15.52 o
  -4   2  22        0.05       -4.47     13.33 o
  -3   2  22      363.25      332.53     31.10 o
  -2   2  22      139.03      150.78     19.60 o
  -1   2  22       86.29      103.04     11.44 o
   0   2  22      328.28      326.84     16.66 o
   1   2  22      985.19      947.21     24.15 o
   2   2  22      848.80      884.27     23.99 o
   3   2  22        4.02       18.67     10.48 o
   4   2  22      642.56      606.16     23.33 o
   5   2  22       51.51       54.31     13.09 o
   6   2  22      778.93      737.64     25.69 o
   7   2  22      705.18      651.86     24.75 o
   8   2  22       20.69       39.01     16.97 o
   9   2  22       78.56       80.10     23.63 o
  10   2  22        1.74      -20.90     20.90 o
  11   2  22       49.72       40.30     25.23 o
  12   2  22       58.82       62.64     44.05 o
 -12   3  22       48.81       66.48     37.52 o
 -11   3  22       82.05      116.49     35.44 o
 -10   3  22       72.14       36.25     46.13 o
  -9   3  22       41.98       28.28     18.67 o
  -8   3  22        8.57      -13.99     17.16 o
  -7   3  22       17.21       36.32     16.54 o
  -6   3  22      303.10      312.41     24.81 o
  -5   3  22      280.64      269.99     23.38 o
  -4   3  22      133.69      113.44     19.26 o
  -3   3  22      147.68      150.67     20.45 o
  -2   3  22        1.55       -1.84     14.37 o
  -1   3  22       54.12       65.10     12.25 o
   0   3  22      314.72      376.63     18.12 o
   1   3  22        4.45        3.36      9.92 o
   2   3  22      104.71      141.08     15.92 o
   3   3  22       17.54       16.41     11.82 o
   4   3  22      351.70      365.76     19.42 o
   5   3  22        6.90       16.26     10.63 o
   6   3  22      356.88      316.07     19.03 o
   7   3  22       39.81       43.85     13.11 o
   8   3  22        2.90       20.08     15.39 o
   9   3  22       70.24       81.50     18.53 o
  10   3  22       25.14       18.89     22.12 o
  11   3  22        0.71       14.96     26.42 o
  12   3  22        0.26       -5.25     26.42 o
 -11   4  22       88.36       78.07     49.18 o
 -10   4  22       48.22       37.01     43.60 o
  -9   4  22       13.31      -13.94     20.79 o
  -8   4  22       11.67      -14.13     14.13 o
  -7   4  22       14.05        4.55     14.38 o
  -6   4  22        6.96       22.24     21.06 o
  -5   4  22       81.19       95.31     18.20 o
  -4   4  22       87.47       59.61     25.31 o
  -3   4  22     3143.09     2936.90    108.97 o
  -2   4  22      158.39      158.37     24.17 o
  -1   4  22       90.23      105.18     30.29 o
   0   4  22      939.64      895.98     40.53 o
   1   4  22        3.77        9.52     10.70 o
   2   4  22       82.99       66.54      9.86 o
   3   4  22       53.82       46.06     12.47 o
   4   4  22       48.61       45.31     13.02 o
   5   4  22       47.84       57.04     13.17 o
   6   4  22       18.07       10.75     11.87 o
   7   4  22      524.40      493.98     24.24 o
   8   4  22       56.94       45.12     16.55 o
   9   4  22        0.23        6.41     14.17 o
  10   4  22       21.16       16.19     19.39 o
  11   4  22       11.50        5.62     24.13 o
 -10   5  22       14.86        9.63     43.09 o
  -9   5  22       13.37        6.88     22.55 o
  -8   5  22       74.01      101.16     30.42 o
  -7   5  22        4.44      -19.36     19.36 o
  -6   5  22       32.23       40.94     18.40 o
  -5   5  22       17.90        9.94     17.84 o
  -4   5  22        1.30      -19.78     19.78 o
  -3   5  22      261.68      238.47     37.21 o
  -2   5  22       12.02       -2.24     16.91 o
  -1   5  22       81.24       80.27     15.78 o
   0   5  22       18.09       25.44      9.07 o
   1   5  22       10.68       15.30      8.24 o
   2   5  22        8.88       14.26     11.75 o
   3   5  22      158.84      161.05     15.98 o
   4   5  22       29.14       39.30     12.67 o
   5   5  22       22.43       16.32     14.89 o
   6   5  22       57.82       61.73     13.91 o
   7   5  22       15.11       27.17     14.49 o
   8   5  22       16.78       22.44     15.25 o
   9   5  22       13.06       27.25     15.85 o
  10   5  22        5.01       10.10     20.45 o
  -9   6  22       50.82       93.33     26.03 o
  -8   6  22        5.32      -23.54     26.71 o
  -7   6  22       15.65       21.96     19.75 o
  -6   6  22       66.05       36.21     17.25 o
  -5   6  22        0.11      -13.64     13.64 o
  -4   6  22       11.14       18.84     14.85 o
  -3   6  22      203.87      193.52     21.87 o
  -2   6  22       78.24       60.10     24.08 o
  -1   6  22       94.59       90.92     18.76 o
   0   6  22       51.94       55.06     11.75 o
   1   6  22       20.41       -6.66     14.76 o
   2   6  22       10.76       24.55     13.11 o
   3   6  22      182.61      168.24     18.05 o
   4   6  22      111.18      132.41     17.30 o
   5   6  22        5.76       11.83     13.37 o
   6   6  22       22.39       19.26     17.49 o
   7   6  22        7.66        4.99     16.79 o
   8   6  22        2.85      -16.85     16.85 o
   9   6  22       24.64       13.66     19.90 o
  -8   7  22       12.69       83.14     30.01 o
  -7   7  22        6.69      -10.40     23.57 o
  -6   7  22       26.28       47.23     24.12 o
  -5   7  22        0.17       -6.38     16.29 o
  -4   7  22        0.62       -4.01     16.16 o
  -3   7  22      135.29      159.46     22.54 o
  -2   7  22        1.77        7.36     14.21 o
  -1   7  22        0.89       13.83     22.09 o
   0   7  22        3.02       -0.25     20.79 o
   1   7  22        2.54       22.86     17.58 o
   2   7  22        4.06        2.51     11.12 o
   3   7  22       14.55       25.17     13.47 o
   4   7  22       39.94       38.75     14.92 o
   5   7  22       21.50       48.44     16.17 o
   6   7  22        1.48        6.63     17.49 o
   7   7  22        1.26        6.29     18.74 o
  -6   8  22        0.82        0.87     24.51 o
  -5   8  22        1.50        4.04     19.83 o
  -4   8  22        1.15      -13.10     17.14 o
  -3   8  22        1.66        8.98     16.06 o
  -2   8  22       64.91       40.15     28.15 o
  -1   8  22        2.86      -21.67     21.67 o
   0   8  22       31.44       51.52     32.45 o
   1   8  22       12.67      -18.54     20.92 o
   2   8  22        8.14       20.40     19.55 o
   3   8  22        0.02       10.65     19.53 o
   4   8  22        0.01      -17.14     20.05 o
   5   8  22        0.00        8.84     15.28 o
 -12   1  23       29.75       37.98     32.11 o
 -11   1  23       20.71       34.98     27.60 o
 -10   1  23        0.35        2.68     30.93 o
  -9   1  23      148.50      198.53     36.00 o
  -8   1  23       62.77       78.94     19.96 o
  -7   1  23       91.26       49.63     15.70 o
  -6   1  23      342.59      332.25     24.18 o
  -5   1  23       28.72       27.10     28.61 o
  -4   1  23       19.45       18.86     14.54 o
  -3   1  23       28.36        6.06     14.42 o
  -2   1  23      940.41      909.47     37.41 o
  -1   1  23       18.06       13.86      9.13 o
   0   1  23      250.37      237.57     18.30 o
   1   1  23       19.76       20.70      9.48 o
   2   1  23      413.31      387.26     17.80 o
   3   1  23      563.28      560.39     20.53 o
   4   1  23       58.68       61.20     11.86 o
   5   1  23      200.78      218.11     17.34 o
   6   1  23        9.17        2.39     14.04 o
   7   1  23        5.70       -7.60     11.91 o
   8   1  23      284.41      332.55     25.68 o
   9   1  23       63.23       26.97     32.42 o
  10   1  23       38.78       85.08     25.38 o
  11   1  23       31.73       78.97     30.73 o
  12   1  23        6.58       13.47     26.55 o
 -12   2  23        0.11      -31.18     31.18 o
 -11   2  23        0.98      -22.04     22.04 o
 -10   2  23       25.48       27.09     25.58 o
  -9   2  23      109.28      113.23     31.78 o
  -8   2  23       59.09       56.08     19.64 o
  -7   2  23        4.85        9.65     13.17 o
  -6   2  23        1.71        1.07     12.36 o
  -5   2  23      349.53      340.15     24.95 o
  -4   2  23      257.63      249.78     23.59 o
  -3   2  23        1.87      -10.17     13.16 o
  -2   2  23        0.85       21.70     15.59 o
  -1   2  23       97.18      124.47     13.50 o
   0   2  23       63.60       55.13     10.93 o
   1   2  23        7.11        3.89     10.20 o
   2   2  23      111.25      126.36     12.89 o
   3   2  23      523.77      491.13     19.85 o
   4   2  23       21.48       29.05     12.44 o
   5   2  23       41.41       36.00     12.72 o
   6   2  23      130.19      143.87     15.83 o
   7   2  23        8.22       -4.17     11.34 o
   8   2  23       16.07       47.57     17.29 o
   9   2  23       44.50       17.97     22.06 o
  10   2  23        0.01        7.61     20.87 o
  11   2  23       21.44       46.01     26.27 o
  12   2  23        0.02       -8.58     26.77 o
 -12   3  23        4.45      -29.91     29.91 o
 -11   3  23       41.00       43.68     31.39 o
 -10   3  23       96.25       60.35     29.16 o
  -9   3  23        1.22      -10.24     15.73 o
  -8   3  23       11.83       22.38     18.43 o
  -7   3  23       85.25       89.32     17.78 o
  -6   3  23        1.05        1.49     13.62 o
  -5   3  23     1115.94     1129.80     61.61 o
  -4   3  23      380.09      400.86     27.37 o
  -3   3  23      215.65      256.58     24.08 o
  -2   3  23      145.59      151.83     21.18 o
  -1   3  23      355.38      405.64     20.23 o
   0   3  23     1020.20     1027.19     32.28 o
   1   3  23      624.23      643.98     22.87 o
   2   3  23      113.98       89.46     14.85 o
   3   3  23        6.36       15.92     12.96 o
   4   3  23       74.37      100.25     14.58 o
   5   3  23       11.39       10.04     10.89 o
   6   3  23       74.19       59.48     13.28 o
   7   3  23       24.81       18.82     12.19 o
   8   3  23        7.21        6.22     13.26 o
   9   3  23       11.47       -0.34     19.10 o
  10   3  23      104.81      115.63     25.47 o
  11   3  23        0.30       31.51     24.08 o
 -11   4  23       35.30       58.30     46.13 o
 -10   4  23       64.28       84.66     51.71 o
  -9   4  23       18.05      -16.91     20.53 o
  -8   4  23        0.47       -9.69     18.32 o
  -7   4  23       15.29        8.41     18.29 o
  -6   4  23        6.16      -13.70     13.70 o
  -5   4  23       26.40       12.12     15.52 o
  -4   4  23       53.60       30.82     16.45 o
  -3   4  23        7.33       14.28     15.08 o
  -2   4  23      140.40      108.01     19.67 o
  -1   4  23       19.42       -2.34     14.83 o
   0   4  23       97.90       92.54     12.34 o
   1   4  23        0.28        1.09     10.88 o
   2   4  23       11.32       22.58     10.01 o
   3   4  23       39.96       45.73     12.73 o
   4   4  23        1.91      -10.07     10.07 o
   5   4  23       10.99        0.89     11.52 o
   6   4  23       34.70       38.73     13.45 o
   7   4  23       17.60       13.47     13.06 o
   8   4  23       33.94       56.99     16.90 o
   9   4  23        0.57       -5.40     15.33 o
  10   4  23        8.07       -0.54     19.77 o
  11   4  23        0.38       26.40     26.19 o
 -10   5  23      181.86      230.16     66.92 o
  -9   5  23        8.61       19.37     25.18 o
  -8   5  23       18.32       17.17     23.24 o
  -7   5  23       79.58       85.49     75.03 o
  -6   5  23       13.01      -15.20     16.93 o
  -5   5  23       13.38       -2.42     16.92 o
  -4   5  23        4.63      -14.82     14.82 o
  -3   5  23      226.36      244.53     29.11 o
  -2   5  23       31.97       58.07     20.75 o
  -1   5  23      700.71      680.52     41.96 o
   0   5  23      297.50      321.11     22.25 o
   1   5  23      114.08      106.47     11.06 o
   2   5  23      204.27      166.01     17.38 o
   3   5  23      286.89      260.64     20.32 o
   4   5  23       13.36       10.10     12.25 o
   5   5  23       56.49       55.55     14.85 o
   6   5  23       10.19       24.61     13.07 o
   7   5  23        6.67       13.72     14.41 o
   8   5  23       26.30       11.99     15.55 o
   9   5  23        1.17        6.82     16.32 o
  10   5  23       10.39       17.40     21.34 o
  -9   6  23       24.72       19.53     22.39 o
  -8   6  23       12.91       31.71     20.69 o
  -7   6  23        9.77       -5.76     17.66 o
  -6   6  23       25.46       31.56     17.44 o
  -5   6  23       20.92       46.59     16.88 o
  -4   6  23       31.44       46.24     16.60 o
  -3   6  23       39.87       34.79     15.33 o
  -2   6  23        6.90       28.66     15.29 o
  -1   6  23      143.13      193.78     33.88 o
   0   6  23        0.04       21.01     11.26 o
   1   6  23        3.42       13.30     10.66 o
   2   6  23       16.76       29.63     12.36 o
   3   6  23        2.51       -9.70     11.20 o
   4   6  23        7.26        1.67     12.78 o
   5   6  23        0.19       -5.29     12.47 o
   6   6  23        6.38        7.46     13.34 o
   7   6  23       31.76       42.85     18.53 o
   8   6  23       60.22       85.48     22.83 o
   9   6  23        9.52       37.28     22.23 o
  -7   7  23       33.24       18.34     27.07 o
  -6   7  23        1.37      -20.59     20.59 o
  -5   7  23       33.63       57.69     20.97 o
  -4   7  23        3.11      -16.16     16.16 o
  -3   7  23       52.67       83.53     19.92 o
  -2   7  23        0.37      -13.12     13.12 o
  -1   7  23       15.22       34.38     25.74 o
   0   7  23      136.35      156.29     32.62 o
   1   7  23      128.99      165.09     47.04 o
   2   7  23       33.19       29.15     15.59 o
   3   7  23       33.91       15.83     13.34 o
   4   7  23        5.12        6.68     13.98 o
   5   7  23        7.69       -1.89     14.65 o
   6   7  23        0.36       -6.28     20.36 o
   7   7  23        3.71       12.86     19.18 o
  -5   8  23        9.45        4.73     19.77 o
  -4   8  23        1.89      -19.20     22.84 o
  -3   8  23       14.27       10.89     17.23 o
  -2   8  23        9.33       16.86     26.91 o
  -1   8  23       10.18       79.77     39.04 o
   0   8  23      103.42       44.23     28.15 o
   1   8  23       25.31       34.37     39.54 o
   2   8  23        4.34      -19.09     19.09 o
   3   8  23       12.19      -18.24     19.74 o
   4   8  23        6.10       10.71     14.23 o
   5   8  23       20.53       40.73     17.49 o
 -12   0  24        1.30        5.07     41.06 o
 -11   0  24        4.23      -31.94     31.94 o
 -10   0  24       58.88       87.20     43.09 o
  -9   0  24      164.80      142.46     49.68 o
  -8   0  24       40.79       51.50     33.71 o
  -7   0  24      190.78      200.56     44.87 o
  -6   0  24      535.78      567.71     43.12 o
  -5   0  24      271.50      300.49     34.92 o
  -4   0  24     1007.98     1011.02     56.87 o
  -3   0  24      202.58      215.36     31.31 o
  -2   0  24        3.79       47.86     22.49 o
  -1   0  24      311.94      345.80     29.17 o
   0   0  24      342.11      303.93     27.22 o
   1   0  24      125.29      122.78     17.44 o
   2   0  24      101.98      136.84     18.49 o
   3   0  24     1553.69     1443.52     47.13 o
   4   0  24      844.78      749.02     34.21 o
   5   0  24       87.40       60.75     16.74 o
   6   0  24      297.82      290.89     29.68 o
   7   0  24      115.69      141.56     46.75 o
   8   0  24       18.81       -5.91     26.85 o
   9   0  24        5.90       34.23     33.16 o
  10   0  24       67.43       13.90     31.96 o
  11   0  24       43.30       28.01     35.28 o
  12   0  24       74.46        1.59     37.59 o
 -12   1  24      140.69      165.59     42.81 o
 -11   1  24       70.30       66.56     46.89 o
 -10   1  24        9.34      -10.18     20.53 o
  -9   1  24       31.28       -8.63     22.74 o
  -8   1  24       83.67       50.38     19.23 o
  -7   1  24      699.88      720.25     34.12 o
  -6   1  24      280.66      299.54     23.67 o
  -5   1  24      214.41      228.10     23.49 o
  -4   1  24      336.73      343.18     25.68 o
  -3   1  24       12.16       -2.97     14.56 o
  -2   1  24      411.51      423.32     30.51 o
  -1   1  24       47.35       59.96     10.93 o
   0   1  24      235.53      216.27     13.96 o
   1   1  24      385.57      427.61     18.06 o
   2   1  24     1909.55     1869.16     38.02 o
   3   1  24      220.92      246.81     18.44 o
   4   1  24       31.82       44.67     12.04 o
   5   1  24        3.86        4.45     11.27 o
   6   1  24      279.32      283.71     18.64 o
   7   1  24      168.96      161.77     23.93 o
   8   1  24       13.69       -0.51     15.96 o
   9   1  24       45.29       58.26     23.66 o
  10   1  24        2.81       22.58     22.85 o
  11   1  24        0.32       30.51     26.22 o
  12   1  24       16.91       36.33     28.18 o
 -12   2  24       17.25        9.80     28.57 o
 -11   2  24       35.46        7.03     25.58 o
 -10   2  24       80.76      114.16     35.29 o
  -9   2  24       20.23       30.07     25.80 o
  -8   2  24       80.13       59.85     32.75 o
  -7   2  24        0.12      -12.37     12.37 o
  -6   2  24       81.73       42.59     16.68 o
  -5   2  24      540.04      578.57     40.47 o
  -4   2  24       17.43        1.20     17.18 o
  -3   2  24        0.12      -15.68     17.06 o
  -2   2  24      325.50      326.28     28.32 o
  -1   2  24       28.03       50.29     10.80 o
   0   2  24       32.13       29.84     15.19 o
   1   2  24      179.34      182.73     14.04 o
   2   2  24       25.69       10.65     10.48 o
   3   2  24     2342.23     2268.16     43.94 o
   4   2  24      375.19      363.40     19.82 o
   5   2  24     1059.80     1010.22     35.12 o
   6   2  24      218.34      222.03     18.21 o
   7   2  24       14.98       18.65     12.14 o
   8   2  24        8.32      -15.83     15.83 o
   9   2  24       54.61       31.13     23.19 o
  10   2  24        0.64       17.19     22.16 o
  11   2  24       31.47       51.17     25.96 o
 -12   3  24       11.76      -12.23     30.31 o
 -11   3  24       26.88        9.67     30.97 o
 -10   3  24        1.32      -20.59     20.59 o
  -9   3  24       29.74       -2.01     17.85 o
  -8   3  24       14.05       14.62     18.51 o
  -7   3  24       64.33       59.48     23.54 o
  -6   3  24       22.10       22.79     14.66 o
  -5   3  24      111.92      101.43     18.87 o
  -4   3  24        0.00        4.99     14.17 o
  -3   3  24       21.08        3.87     15.91 o
  -2   3  24        5.51       10.39     16.42 o
  -1   3  24        8.70        3.32     12.75 o
   0   3  24      360.04      384.35     23.32 o
   1   3  24       63.73       58.12     11.76 o
   2   3  24        2.37       24.20     14.47 o
   3   3  24       54.40       54.45     14.41 o
   4   3  24       28.64       21.14     14.69 o
   5   3  24      245.79      277.04     22.28 o
   6   3  24        7.29        3.83     11.37 o
   7   3  24       17.69       30.61     12.86 o
   8   3  24        0.16        4.13     13.92 o
   9   3  24        9.17       -2.30     16.48 o
  10   3  24        6.00       38.80     42.00 o
  11   3  24        9.07        7.28     24.40 o
 -11   4  24        9.60       12.67     44.11 o
 -10   4  24       10.05      -23.83     38.02 o
  -9   4  24        8.44      -18.04     22.59 o
  -8   4  24       80.15       80.72     27.51 o
  -7   4  24       25.30        5.85     15.87 o
  -6   4  24        3.99       -7.81     15.24 o
  -5   4  24        0.02      -14.42     14.42 o
  -4   4  24       34.62      -18.13     19.06 o
  -3   4  24       50.47       43.56     22.76 o
  -2   4  24      331.35      314.01     26.81 o
  -1   4  24      836.73      801.59     38.57 o
   0   4  24      154.89      150.53     14.69 o
   1   4  24      168.28      158.44     18.97 o
   2   4  24      842.39      837.69     29.21 o
   3   4  24       58.69       39.03     12.84 o
   4   4  24       70.77       51.67     13.63 o
   5   4  24      174.08      200.31     18.30 o
   6   4  24      462.67      472.36     24.29 o
   7   4  24      104.70      102.11     16.23 o
   8   4  24        0.04       28.11     16.28 o
   9   4  24       50.90       57.70     18.44 o
  10   4  24       14.58       22.28     21.30 o
 -10   5  24        0.52      -38.53     38.53 o
  -9   5  24       22.00       -7.90     23.02 o
  -8   5  24        6.39       -9.36     22.59 o
  -7   5  24      263.38      276.70     41.17 o
  -6   5  24        0.54       -5.39     16.91 o
  -5   5  24        2.67       16.65     20.45 o
  -4   5  24       20.91        9.92     32.33 o
  -3   5  24       16.41       45.03     19.56 o
  -2   5  24        8.10        2.71     16.75 o
  -1   5  24       25.35       34.08     19.47 o
   0   5  24        0.84       -4.63     11.00 o
   1   5  24        8.00       -4.43      8.25 o
   2   5  24       62.56       68.41     21.14 o
   3   5  24        3.16       15.17     12.85 o
   4   5  24       15.82       21.52     12.50 o
   5   5  24       11.35        3.29     11.74 o
   6   5  24        9.48        8.48     15.19 o
   7   5  24        0.01        0.45     14.61 o
   8   5  24       98.77      122.59     19.25 o
   9   5  24        3.11       24.51     17.14 o
  10   5  24        6.61      -34.98     34.98 o
  -9   6  24       20.65       45.18     23.59 o
  -8   6  24       33.51       35.60     26.74 o
  -7   6  24        6.04        6.77     20.36 o
  -6   6  24        0.73       -1.65     15.78 o
  -5   6  24        8.42      -15.12     15.12 o
  -4   6  24      127.99      176.63     28.10 o
  -3   6  24        4.16      -15.30     19.24 o
  -2   6  24       30.85       26.41     15.54 o
  -1   6  24       37.65       46.80     19.61 o
   0   6  24      218.58      242.84     28.54 o
   1   6  24       43.55       50.82     19.05 o
   2   6  24       12.55       22.34     13.24 o
   3   6  24        3.70        0.73     12.05 o
   4   6  24       57.45       27.38     14.35 o
   5   6  24       50.09       53.90     15.70 o
   6   6  24       18.58       22.07     13.60 o
   7   6  24        7.03       27.64     34.95 o
   8   6  24        1.59        4.86     23.59 o
  -7   7  24       57.76       41.75     27.85 o
  -6   7  24       29.43       41.87     27.13 o
  -5   7  24        4.94       -6.26     17.80 o
  -4   7  24        0.84        0.45     16.85 o
  -3   7  24        5.68       10.16     25.94 o
  -2   7  24       10.87       22.91     23.04 o
  -1   7  24        0.02      -13.18     21.80 o
   0   7  24        0.89       -6.35     20.04 o
   1   7  24       59.58       80.05     21.70 o
   2   7  24        7.95       -2.80     10.39 o
   3   7  24        9.44        4.92     13.01 o
   4   7  24        0.63       15.63     14.59 o
   5   7  24        0.05        3.63     15.24 o
   6   7  24        3.32      -13.85     17.38 o
   7   7  24       29.48       18.67     25.07 o
  -4   8  24        3.01        6.69     18.65 o
  -3   8  24        0.97       -9.90     16.33 o
  -2   8  24        0.00      -22.37     22.37 o
  -1   8  24        4.10       34.01     27.22 o
   0   8  24        0.52      -14.29     25.54 o
   1   8  24       10.15       -6.94     41.83 o
   2   8  24       10.19       21.39     21.72 o
   3   8  24        1.49       22.06     22.64 o
   4   8  24       41.93       37.79     15.88 o
 -12   1  25        5.80       -8.62     26.50 o
 -11   1  25       26.59       29.00     29.37 o
 -10   1  25        8.33      -15.15     23.73 o
  -9   1  25       52.80       16.98     26.20 o
  -8   1  25       69.10       35.38     19.38 o
  -7   1  25       21.52        6.39     14.10 o
  -6   1  25        1.03       -8.22     12.12 o
  -5   1  25     1044.60     1057.64     41.64 o
  -4   1  25      116.38      101.73     19.15 o
  -3   1  25        0.87       39.22     16.73 o
  -2   1  25      161.04      186.36     22.84 o
  -1   1  25        0.02        0.02      9.61 o
   0   1  25      230.18      232.46     14.54 o
   1   1  25      657.82      626.64     23.00 o
   2   1  25       16.74       34.50     10.87 o
   3   1  25      153.68      171.07     14.87 o
   4   1  25        1.22       15.87     12.86 o
   5   1  25     1888.93     1869.91     43.02 o
   6   1  25      575.47      601.25     24.34 o
   7   1  25       57.76       64.59     15.63 o
   8   1  25        1.97        2.07     16.42 o
   9   1  25       21.49       13.14     22.32 o
  10   1  25        9.73       29.63     22.70 o
  11   1  25        4.56      -18.58     23.82 o
 -12   2  25       58.80       34.57     34.47 o
 -11   2  25       33.07       23.07     29.04 o
 -10   2  25        3.84       -6.54     24.91 o
  -9   2  25       15.59      -13.12     25.35 o
  -8   2  25      151.05      134.67     25.29 o
  -7   2  25        0.19      -12.09     12.09 o
  -6   2  25       81.03       66.52     17.71 o
  -5   2  25        3.68        4.57     13.74 o
  -4   2  25       71.40       48.91     17.43 o
  -3   2  25     1010.77      945.56     40.16 o
  -2   2  25     1141.44     1103.85     51.98 o
  -1   2  25       42.15       36.26     11.35 o
   0   2  25       29.26       14.41     10.64 o
   1   2  25        0.00        7.61     12.09 o
   2   2  25      952.89      894.83     25.78 o
   3   2  25      134.43      122.19     15.35 o
   4   2  25      114.01       91.57     14.63 o
   5   2  25      250.47      253.39     18.39 o
   6   2  25       96.26      109.26     15.03 o
   7   2  25       63.62       69.85     14.20 o
   8   2  25        0.27        5.19     16.55 o
   9   2  25        5.82        0.06     21.13 o
  10   2  25       11.04       14.54     23.42 o
  11   2  25        2.21       30.12     27.66 o
 -11   3  25        9.49      -27.77     27.77 o
 -10   3  25       14.28       18.47     27.13 o
  -9   3  25      110.09      127.51     43.20 o
  -8   3  25       21.04       31.27     19.78 o
  -7   3  25        9.17      -10.34     14.30 o
  -6   3  25        0.00      -13.15     13.15 o
  -5   3  25      326.93      317.62     26.14 o
  -4   3  25      671.08      667.21     34.79 o
  -3   3  25        0.55        1.94     14.99 o
  -2   3  25       27.40       17.32     23.12 o
  -1   3  25        7.23       18.13     16.75 o
   0   3  25      488.62      493.06     25.27 o
   1   3  25      177.61      180.67     15.15 o
   2   3  25        5.46       -8.52     11.65 o
   3   3  25        0.11       -6.56     10.93 o
   4   3  25      528.48      488.25     23.79 o
   5   3  25        7.16       -3.07     11.23 o
   6   3  25        0.05        0.90     11.91 o
   7   3  25       24.56       42.34     13.58 o
   8   3  25      197.68      206.76     21.49 o
   9   3  25       94.10       86.34     20.57 o
  10   3  25       55.45      119.85     39.65 o
  11   3  25       11.53       35.52     26.87 o
 -11   4  25       35.11       37.52     48.67 o
 -10   4  25        9.89      -18.25     41.06 o
  -9   4  25        0.78      -25.10     25.10 o
  -8   4  25      145.40      161.98     33.50 o
  -7   4  25       80.66       67.85     23.56 o
  -6   4  25       13.51        6.62     16.02 o
  -5   4  25        9.96       16.12     22.25 o
  -4   4  25       80.07      127.36     20.92 o
  -3   4  25       14.44       16.88     19.68 o
  -2   4  25       82.09       35.64     17.33 o
  -1   4  25       15.52        4.62     15.82 o
   0   4  25      157.72      175.50     16.11 o
   1   4  25        0.03        1.04     11.98 o
   2   4  25      728.81      710.82     28.79 o
   3   4  25        9.00        9.78     12.10 o
   4   4  25       26.87       11.46     12.19 o
   5   4  25       20.04       26.43     12.90 o
   6   4  25        0.01       -0.65     11.89 o
   7   4  25       84.29       87.41     16.22 o
   8   4  25        0.97       13.38     15.40 o
   9   4  25       55.05       65.95     18.64 o
  10   4  25       39.93       96.72     32.20 o
 -10   5  25        9.19      -39.04     41.06 o
  -9   5  25       11.34       57.35     30.66 o
  -8   5  25        0.59       13.20     24.96 o
  -7   5  25        4.60        2.70     25.34 o
  -6   5  25        9.82      -17.59     17.59 o
  -5   5  25       24.10       37.41     19.15 o
  -4   5  25      180.69      173.19     27.73 o
  -3   5  25       26.20        8.14     17.70 o
  -2   5  25        6.38      -22.89     22.89 o
  -1   5  25      456.98      501.31     38.69 o
   0   5  25      140.81      154.67     16.78 o
   1   5  25      134.69      145.75     12.73 o
   2   5  25        0.37        8.60     11.57 o
   3   5  25       35.21       24.67     35.27 o
   4   5  25        0.92       -8.55     13.28 o
   5   5  25        0.01       13.17     12.62 o
   6   5  25       10.56        5.07     12.62 o
   7   5  25        5.05        0.53     21.55 o
   8   5  25       29.14       -4.69     16.23 o
   9   5  25       55.54       53.70     19.49 o
  -8   6  25       66.71      101.47     28.42 o
  -7   6  25       25.06       20.74     36.58 o
  -6   6  25       20.47       31.23     18.07 o
  -5   6  25        3.05      -13.83     13.83 o
  -4   6  25       88.05       95.58     20.66 o
  -3   6  25       41.64       17.02     28.54 o
  -2   6  25        7.25       -3.87     30.59 o
  -1   6  25       91.82      135.29     20.85 o
   0   6  25       52.42       58.19     16.17 o
   1   6  25       21.20        1.56     11.17 o
   2   6  25       33.05       36.22     13.32 o
   3   6  25       43.39       48.41     13.85 o
   4   6  25        1.66        8.76     12.88 o
   5   6  25       29.24       25.10     24.26 o
   6   6  25        0.00       13.07     14.44 o
   7   6  25       11.50       11.33     24.45 o
   8   6  25       17.76       32.20     21.32 o
  -7   7  25       16.36        6.44     26.05 o
  -6   7  25       20.16       30.41     25.33 o
  -5   7  25        8.06       31.16     20.62 o
  -4   7  25        1.22       -7.82     17.87 o
  -3   7  25       25.77       11.16     17.19 o
  -2   7  25        3.10       10.16     19.96 o
  -1   7  25       60.39       56.86     27.18 o
   0   7  25      138.42      210.84     35.73 o
   1   7  25        0.75        3.91     22.35 o
   2   7  25        5.67       -2.72     13.46 o
   3   7  25        0.76       -0.06     13.28 o
   4   7  25        0.44        1.86     14.53 o
   5   7  25       43.28       27.73     19.54 o
   6   7  25       39.60       42.17     24.16 o
  -4   8  25        0.68      -13.79     17.53 o
  -3   8  25        4.38       -6.18     16.94 o
  -2   8  25       10.27      -12.94     27.28 o
  -1   8  25        2.97        6.49     25.81 o
   0   8  25        5.82      -11.10     25.84 o
   1   8  25       25.07      -12.90     22.93 o
   2   8  25        4.35      -22.74     22.74 o
   3   8  25       15.23       19.76     21.80 o
 -12   0  26       75.36       70.98     50.70 o
 -11   0  26       27.95        2.03     40.05 o
 -10   0  26        1.44       -4.06     38.02 o
  -9   0  26       48.62       28.39     35.49 o
  -8   0  26        1.69      -17.25     17.25 o
  -7   0  26       31.22       23.14     21.27 o
  -6   0  26       75.06      115.35     27.48 o
  -5   0  26       29.85       51.08     22.53 o
  -4   0  26      748.79      618.69     46.34 o
  -3   0  26       29.25       -7.05     21.47 o
  -2   0  26      299.29      228.99     34.04 o
  -1   0  26        0.00       -2.27     14.05 o
   0   0  26      187.39      251.32     21.55 o
   1   0  26       25.44       21.76     21.21 o
   2   0  26        0.31      -14.36     14.36 o
   3   0  26      474.14      465.90     28.52 o
   4   0  26        0.09        3.34     14.59 o
   5   0  26     1057.59      881.03     37.38 o
   6   0  26      511.35      487.64     35.83 o
   7   0  26        0.12        6.18     20.21 o
   8   0  26       30.62       24.77     33.36 o
   9   0  26       36.12       41.28     36.50 o
  10   0  26        0.78      -34.55     50.19 o
  11   0  26       70.05       67.53     40.47 o
 -12   1  26       89.36       99.26     38.03 o
 -11   1  26       31.78       11.86     50.44 o
 -10   1  26        1.53       -5.97     31.69 o
  -9   1  26       15.65      -13.38     22.95 o
  -8   1  26        1.01       -6.90     16.90 o
  -7   1  26      290.06      267.35     26.78 o
  -6   1  26        2.55      -13.27     13.27 o
  -5   1  26       43.95       57.80     17.20 o
  -4   1  26      618.13      586.62     32.20 o
  -3   1  26      910.43      962.46     40.87 o
  -2   1  26       53.72       87.61     19.71 o
  -1   1  26     1752.91     1615.96     41.44 o
   0   1  26      279.09      279.61     15.86 o
   1   1  26      509.29      535.89     21.51 o
   2   1  26      839.15      762.95     25.05 o
   3   1  26       79.39       79.42     12.99 o
   4   1  26      965.36      991.79     27.79 o
   5   1  26      189.60      159.93     16.47 o
   6   1  26       13.41       11.83     14.85 o
   7   1  26        0.24      -11.26     15.14 o
   8   1  26        0.01      -18.58     18.79 o
   9   1  26       52.81       75.92     31.58 o
  10   1  26       37.18       22.02     37.98 o
  11   1  26       17.40       17.09     25.80 o
 -11   2  26       39.57       20.54     44.61 o
 -10   2  26        7.49      -25.26     25.26 o
  -9   2  26        0.23      -21.87     21.87 o
  -8   2  26       84.82       56.90     22.36 o
  -7   2  26        1.73      -13.01     13.01 o
  -6   2  26       39.10       17.56     15.54 o
  -5   2  26        9.03        6.16     14.78 o
  -4   2  26      566.33      616.80     33.49 o
  -3   2  26        9.16       19.78     15.64 o
  -2   2  26       44.30       34.23     17.82 o
  -1   2  26       18.49       24.62     14.77 o
   0   2  26      173.93      153.87     14.54 o
   1   2  26       46.54       61.04     12.49 o
   2   2  26      934.22     1004.85     27.50 o
   3   2  26      148.36      163.58     16.14 o
   4   2  26      198.79      188.53     16.85 o
   5   2  26      371.27      355.69     20.54 o
   6   2  26        1.47       -2.28     11.72 o
   7   2  26       39.98       31.68     13.60 o
   8   2  26       95.17      109.04     21.08 o
   9   2  26       11.70       33.02     22.53 o
  10   2  26       24.00       77.78     26.67 o
  11   2  26       20.50       23.03     25.80 o
 -11   3  26       90.24        5.78     32.97 o
 -10   3  26        4.17      -13.06     25.80 o
  -9   3  26        0.31       -8.04     24.12 o
  -8   3  26        5.65       -2.33     18.53 o
  -7   3  26       51.87       65.99     26.12 o
  -6   3  26       50.69       63.92     17.42 o
  -5   3  26        2.79       13.64     15.29 o
  -4   3  26      306.56      360.61     28.28 o
  -3   3  26       19.13       35.38     18.95 o
  -2   3  26      393.79      437.44     30.36 o
  -1   3  26       74.25       64.41     21.73 o
   0   3  26      282.83      285.84     17.42 o
   1   3  26      393.44      352.23     21.68 o
   2   3  26       51.08       58.51     24.60 o
   3   3  26      362.20      378.07     32.35 o
   4   3  26       12.72       -9.55     11.55 o
   5   3  26       41.33       51.15     13.24 o
   6   3  26        5.98        2.85     12.19 o
   7   3  26      291.77      300.18     29.78 o
   8   3  26       80.14       62.87     16.56 o
   9   3  26        2.98      -11.09     16.59 o
  10   3  26        0.39       25.54     25.17 o
 -10   4  26       67.00       78.07     55.77 o
  -9   4  26        1.25       -6.54     24.84 o
  -8   4  26        2.39      -19.05     24.33 o
  -7   4  26      159.50      201.39     24.91 o
  -6   4  26       19.87      -14.02     14.02 o
  -5   4  26        0.18       -5.31     15.76 o
  -4   4  26        3.66      -18.76     21.81 o
  -3   4  26      131.51      134.89     25.68 o
  -2   4  26      174.94      196.82     24.54 o
  -1   4  26      359.06      348.49     29.34 o
   0   4  26      108.99       98.92     14.32 o
   1   4  26     1078.95     1083.20     36.85 o
   2   4  26       30.29       36.27     12.86 o
   3   4  26       18.64       18.30     12.85 o
   4   4  26      108.43      148.76     18.13 o
   5   4  26        4.94       11.42     13.17 o
   6   4  26       15.66       15.19     16.78 o
   7   4  26       28.32        2.59     14.66 o
   8   4  26       39.20       65.52     18.06 o
   9   4  26      101.45      116.58     26.36 o
  10   4  26       63.62       75.61     24.47 o
  -9   5  26       48.69       79.47     33.60 o
  -8   5  26       43.35       51.22     42.59 o
  -7   5  26        0.50       -4.72     23.26 o
  -6   5  26        2.53      -17.76     17.76 o
  -5   5  26       33.34       80.33     23.22 o
  -4   5  26        7.37      -11.49     18.68 o
  -3   5  26        0.05       25.03     19.79 o
  -2   5  26       57.58       55.63     21.90 o
  -1   5  26       78.53       73.11     24.04 o
   0   5  26       38.03       31.12     12.97 o
   1   5  26       13.97       18.31     10.77 o
   2   5  26       89.12       77.26     15.30 o
   3   5  26      132.78      186.49     19.27 o
   4   5  26        6.24       13.77     14.14 o
   5   5  26        2.28        5.78     12.83 o
   6   5  26        0.51       16.63     14.87 o
   7   5  26      127.56      158.34     30.45 o
   8   5  26        1.53       33.42     17.85 o
   9   5  26        5.90        5.83     18.07 o
  -8   6  26        3.57       17.89     21.45 o
  -7   6  26       39.73       -6.67     44.08 o
  -6   6  26        1.20      -16.12     16.12 o
  -5   6  26        8.08      -15.20     15.20 o
  -4   6  26       66.07       86.36     21.54 o
  -3   6  26       55.23       42.45     16.80 o
  -2   6  26       74.64       76.21     18.11 o
  -1   6  26       48.46       36.95     15.60 o
   0   6  26       13.08       -2.68     11.55 o
   1   6  26       26.97       47.34     15.99 o
   2   6  26       21.45       15.13     12.53 o
   3   6  26       29.46       30.92     13.40 o
   4   6  26       51.20       62.18     15.53 o
   5   6  26       37.47       37.36     15.39 o
   6   6  26        7.77        3.89     14.11 o
   7   6  26        1.79      -11.27     18.96 o
   8   6  26       23.85       40.62     22.34 o
  -6   7  26       31.17       69.92     28.94 o
  -5   7  26        3.39       53.55     21.78 o
  -4   7  26        2.58      -16.60     16.60 o
  -3   7  26        1.16      -16.12     16.12 o
  -2   7  26       65.94       46.27     17.62 o
  -1   7  26        4.50        8.37     39.80 o
   0   7  26        4.24       -4.04     23.46 o
   1   7  26        3.86        8.70     33.71 o
   2   7  26       13.39       32.29     12.84 o
   3   7  26       69.94       60.04     16.29 o
   4   7  26        8.98       23.57     15.93 o
   5   7  26        1.41        1.28     16.16 o
   6   7  26       11.83      -10.24     18.75 o
  -3   8  26        0.67        1.22     17.13 o
  -2   8  26        0.13      -11.73     53.74 o
  -1   8  26        0.10      -18.30     23.02 o
   0   8  26        5.78       -7.02     26.66 o
   1   8  26        0.00       10.82     27.21 o
   2   8  26        2.40      -19.01     29.66 o
 -11   1  27       11.35       -6.36     29.01 o
 -10   1  27       13.55       -9.86     28.46 o
  -9   1  27        0.93      -19.61     47.66 o
  -8   1  27       30.70       23.95     26.20 o
  -7   1  27       98.33      101.53     19.08 o
  -6   1  27       53.56       52.29     16.60 o
  -5   1  27      451.03      445.88     29.54 o
  -4   1  27       23.58       21.38     18.05 o
  -3   1  27       53.46       73.78     19.54 o
  -2   1  27      240.60      292.22     26.79 o
  -1   1  27       54.49       58.10     12.79 o
   0   1  27      398.99      396.88     19.99 o
   1   1  27      164.08      172.00     14.59 o
   2   1  27       12.15        4.09     10.68 o
   3   1  27      129.84      148.51     14.14 o
   4   1  27     1246.37     1167.33     30.31 o
   5   1  27      294.27      322.29     19.87 o
   6   1  27       28.61       45.18     13.70 o
   7   1  27        4.13       18.33     14.77 o
   8   1  27        5.66      -13.48     16.42 o
   9   1  27        2.58       23.02     23.04 o
  10   1  27        7.44       37.19     24.36 o
  11   1  27        1.99       51.83     26.93 o
 -11   2  27        6.68      -15.23     27.93 o
 -10   2  27        9.76       -1.77     26.53 o
  -9   2  27       37.77       41.13     28.29 o
  -8   2  27        6.57        7.29     23.50 o
  -7   2  27        8.22        4.47     15.42 o
  -6   2  27       35.87       40.54     18.44 o
  -5   2  27       74.73       69.40     17.80 o
  -4   2  27      106.28      148.64     20.69 o
  -3   2  27        5.96       23.85     15.41 o
  -2   2  27      182.12      185.75     35.71 o
  -1   2  27      555.08      549.88     27.18 o
   0   2  27     1493.49     1368.98     34.68 o
   1   2  27      689.77      633.98     25.47 o
   2   2  27      232.13      255.08     17.48 o
   3   2  27        4.97       -5.76     15.04 o
   4   2  27       96.51       97.54     14.54 o
   5   2  27       86.88       99.07     15.39 o
   6   2  27       16.78       22.23     13.17 o
   7   2  27      100.36       83.11     15.06 o
   8   2  27       18.66       64.30     19.15 o
   9   2  27        4.01       26.33     23.20 o
  10   2  27       21.70       34.94     24.60 o
  11   2  27        5.38       16.30     26.60 o
 -11   3  27       25.24      -21.18     32.76 o
 -10   3  27        1.94      -26.56     26.56 o
  -9   3  27       13.74       -6.97     18.76 o
  -8   3  27       14.97        3.27     19.99 o
  -7   3  27       17.51      -14.89     14.89 o
  -6   3  27      547.69      552.23     46.06 o
  -5   3  27       15.76      -10.13     14.37 o
  -4   3  27       98.46      128.93     26.30 o
  -3   3  27        7.25       19.67     16.06 o
  -2   3  27       51.55       76.92     18.99 o
  -1   3  27      543.99      569.09     34.54 o
   0   3  27      165.82      173.77     15.06 o
   1   3  27     1066.94     1080.85     30.70 o
   2   3  27       23.57        1.22     13.45 o
   3   3  27       15.92       25.64     12.91 o
   4   3  27       11.17       12.72     12.61 o
   5   3  27      194.71      206.16     19.38 o
   6   3  27       18.24       17.90     15.49 o
   7   3  27       11.08       32.06     13.58 o
   8   3  27       29.34       22.54     15.46 o
   9   3  27        2.33       11.33     19.18 o
  10   3  27       18.78       89.40     27.53 o
 -10   4  27       54.60       43.09     53.23 o
  -9   4  27       33.93       12.76     25.60 o
  -8   4  27        0.00      -13.46     22.15 o
  -7   4  27       28.91       -5.22     24.10 o
  -6   4  27        4.60       -3.94     16.62 o
  -5   4  27       47.55       40.72     18.92 o
  -4   4  27      259.86      258.50     29.03 o
  -3   4  27        8.33        6.98     24.59 o
  -2   4  27      117.43      125.94     22.26 o
  -1   4  27        0.97       27.29     17.42 o
   0   4  27        2.22       -3.84     14.28 o
   1   4  27      102.71       73.77     14.38 o
   2   4  27       17.55       -0.12     12.77 o
   3   4  27      269.81      312.59     21.23 o
   4   4  27       13.68       11.30     12.51 o
   5   4  27       13.50        2.20     12.56 o
   6   4  27       10.36       22.08     14.96 o
   7   4  27       48.56       60.35     24.18 o
   8   4  27       15.72       22.60     17.19 o
   9   4  27      169.27      196.01     28.57 o
  -9   5  27       80.05       97.89     35.91 o
  -8   5  27       98.15      100.44     33.32 o
  -7   5  27       21.40      -19.32     37.01 o
  -6   5  27        0.00      -17.23     17.23 o
  -5   5  27        7.82       -9.53     18.70 o
  -4   5  27        0.01      -18.24     18.24 o
  -3   5  27       49.08       31.06     41.31 o
  -2   5  27       23.35       36.86     20.97 o
  -1   5  27        1.61      -17.97     17.97 o
   0   5  27      144.48      134.28     17.24 o
   1   5  27        0.03       -0.70      9.48 o
   2   5  27       77.79       77.90     15.78 o
   3   5  27       51.60       26.52     13.69 o
   4   5  27      133.93      138.00     18.26 o
   5   5  27       78.83       85.64     17.42 o
   6   5  27        4.45       38.51     15.55 o
   7   5  27        0.11       21.16     17.22 o
   8   5  27       12.22       11.55     17.60 o
   9   5  27        7.60        4.06     35.49 o
  -8   6  27       19.04       10.62     42.07 o
  -7   6  27      117.05      149.81     29.59 o
  -6   6  27        0.37       -5.65     17.09 o
  -5   6  27       44.75       33.22     18.49 o
  -4   6  27        5.66        8.69     24.37 o
  -3   6  27       18.13        4.00     15.72 o
  -2   6  27       48.69       31.40     24.37 o
  -1   6  27       16.75       -1.71     35.20 o
   0   6  27       23.88       22.21     12.85 o
   1   6  27       36.86       40.54     18.90 o
   2   6  27       21.95       39.51     17.03 o
   3   6  27       52.35       36.09     15.04 o
   4   6  27        8.97        2.39     13.62 o
   5   6  27        1.42       46.11     16.59 o
   6   6  27        1.21       17.15     17.63 o
   7   6  27        3.04       22.74     21.50 o
  -6   7  27       29.42       80.02     29.29 o
  -5   7  27        4.00        9.25     19.92 o
  -4   7  27       14.78      -13.58     17.82 o
  -3   7  27        5.55        2.18     17.54 o
  -2   7  27       13.29        3.41     16.70 o
  -1   7  27       27.85       -0.26     23.84 o
   0   7  27       59.88       98.22     50.95 o
   1   7  27       44.26        8.10     23.23 o
   2   7  27       11.06       23.90     23.68 o
   3   7  27       19.74        9.04     14.46 o
   4   7  27        3.03        0.93     14.58 o
   5   7  27       63.82       82.80     20.00 o
  -1   8  27        7.24       16.22     25.99 o
   0   8  27        8.07       13.21     32.95 o
   1   8  27        0.02      -33.42     33.97 o
 -11   0  28        2.82      -35.49     35.49 o
 -10   0  28        5.92      -18.25     35.49 o
  -9   0  28       32.05       15.21     41.57 o
  -8   0  28       65.92       63.29     23.65 o
  -7   0  28        8.60       42.34     23.81 o
  -6   0  28       27.78       43.09     24.33 o
  -5   0  28       33.62        7.88     25.60 o
  -4   0  28     1088.95      891.80     57.49 o
  -3   0  28      272.97      297.31     37.76 o
  -2   0  28     3854.37     3798.39    137.87 o
  -1   0  28      619.44      624.51     36.47 o
   0   0  28      111.75      116.75     18.57 o
   1   0  28      392.46      388.09     26.79 o
   2   0  28       24.47       18.50     16.68 o
   3   0  28     1452.18     1324.09     73.95 o
   4   0  28      159.29      185.14     21.99 o
   5   0  28      250.06      210.18     23.51 o
   6   0  28       81.54       94.28     24.17 o
   7   0  28       30.70       36.25     21.73 o
   8   0  28       12.47       21.94     21.31 o
   9   0  28       42.38      106.89     36.52 o
  10   0  28       38.26       92.85     39.55 o
  11   0  28       26.92       60.47     38.80 o
 -11   1  28       20.63       -3.49     30.09 o
 -10   1  28        4.43      -23.86     52.22 o
  -9   1  28       12.01       -6.43     25.74 o
  -8   1  28      157.65      194.19     31.43 o
  -7   1  28       73.12       44.32     16.64 o
  -6   1  28       74.52       18.80     25.32 o
  -5   1  28        0.17      -13.20     13.20 o
  -4   1  28      598.59      621.69     36.37 o
  -3   1  28     1727.50     1612.60     55.64 o
  -2   1  28      256.12      305.95     27.70 o
  -1   1  28        2.76        4.11     10.09 o
   0   1  28       35.79       47.80     11.96 o
   1   1  28       37.94       40.18     11.52 o
   2   1  28        1.30        9.52     10.27 o
   3   1  28      926.70      851.62     26.22 o
   4   1  28      105.43      139.23     14.53 o
   5   1  28        4.38       -4.24     11.66 o
   6   1  28       45.62       49.27     14.25 o
   7   1  28       51.67       41.89     16.31 o
   8   1  28        0.08       -2.45     16.04 o
   9   1  28       50.59       60.52     24.68 o
  10   1  28        0.45      -22.59     22.59 o
  11   1  28       13.51       19.81     26.16 o
 -11   2  28        0.60      -28.51     28.51 o
 -10   2  28        6.60      -13.43     26.87 o
  -9   2  28       80.68       55.66     67.17 o
  -8   2  28        0.06      -18.24     18.24 o
  -7   2  28        4.29       -6.99     15.81 o
  -6   2  28        0.28      -17.71     17.71 o
  -5   2  28      151.42      114.91     20.47 o
  -4   2  28       64.17       13.63     16.19 o
  -3   2  28       27.83       10.30     15.74 o
  -2   2  28      483.99      498.47     32.52 o
  -1   2  28      919.67      930.34     34.87 o
   0   2  28      348.57      361.40     19.15 o
   1   2  28       73.41       90.69     13.00 o
   2   2  28       91.27       59.79     12.78 o
   3   2  28        1.87       -8.09     11.37 o
   4   2  28      153.94      116.52     15.70 o
   5   2  28      223.67      201.10     18.14 o
   6   2  28      150.11      153.05     17.05 o
   7   2  28      152.94      199.32     23.30 o
   8   2  28       97.38      123.70     22.03 o
   9   2  28       70.90       83.08     26.20 o
  10   2  28       33.07       35.85     26.04 o
 -10   3  28        0.47      -28.87     28.87 o
  -9   3  28        6.14      -10.22     20.05 o
  -8   3  28        7.65        3.59     39.30 o
  -7   3  28        0.42      -13.91     16.24 o
  -6   3  28       39.36       39.85     18.95 o
  -5   3  28      410.83      442.90     40.52 o
  -4   3  28        0.92        7.55     16.41 o
  -3   3  28       11.69       19.20     21.02 o
  -2   3  28      192.66      179.47     24.50 o
  -1   3  28      188.23      148.88     23.36 o
   0   3  28      110.42       80.71     18.39 o
   1   3  28       54.63       50.01     11.79 o
   2   3  28       22.81       21.09     12.45 o
   3   3  28        0.67       15.62     15.17 o
   4   3  28       32.14       24.32     15.91 o
   5   3  28       70.82       71.47     15.41 o
   6   3  28       76.55       52.87     14.82 o
   7   3  28       10.82       -0.91     13.08 o
   8   3  28       18.80       31.93     16.08 o
   9   3  28       53.48       52.19     25.12 o
  10   3  28        9.03       16.22     25.72 o
 -10   4  28        4.61       -1.01     47.15 o
  -9   4  28        0.07      -25.13     25.13 o
  -8   4  28       11.46       14.26     25.21 o
  -7   4  28       14.33       -0.64     37.26 o
  -6   4  28       19.84       -7.13     16.96 o
  -5   4  28       55.91       42.17     20.71 o
  -4   4  28       53.12       48.21     19.71 o
  -3   4  28        2.83      -18.89     18.89 o
  -2   4  28      286.19      365.14     35.30 o
  -1   4  28      196.54      185.84     25.66 o
   0   4  28        0.39       -4.46     10.60 o
   1   4  28        0.46        8.00     12.21 o
   2   4  28        4.67      -11.37     11.37 o
   3   4  28       78.95       65.97     21.61 o
   4   4  28        8.86       11.55     13.08 o
   5   4  28       44.30       54.12     14.68 o
   6   4  28       18.29        3.87     13.32 o
   7   4  28      166.61      260.88     24.23 o
   8   4  28       44.57       57.08     19.64 o
   9   4  28        1.23        3.52     18.10 o
  -9   5  28        0.04      -33.91     40.30 o
  -8   5  28       26.35        2.21     30.67 o
  -7   5  28        9.95       -6.01     47.40 o
  -6   5  28       36.58        7.15     21.15 o
  -5   5  28       20.14       25.97     20.07 o
  -4   5  28       34.08       32.51     22.32 o
  -3   5  28       30.93        9.68     20.51 o
  -2   5  28       17.71      -23.51     23.51 o
  -1   5  28       77.27       42.59     22.72 o
   0   5  28      117.32      110.05     22.10 o
   1   5  28        0.60       -5.43     14.85 o
   2   5  28       43.71       42.50     14.72 o
   3   5  28       65.64       74.65     24.45 o
   4   5  28       36.82       34.07     14.34 o
   5   5  28       50.35       38.49     15.49 o
   6   5  28       13.73       10.11     14.97 o
   7   5  28       81.48       74.59     20.71 o
   8   5  28       17.33       14.52     22.98 o
  -7   6  28       55.58       75.30     35.20 o
  -6   6  28       25.77      -15.96     21.51 o
  -5   6  28       51.72       28.46     18.92 o
  -4   6  28        0.83      -13.17     15.52 o
  -3   6  28       19.80       17.80     20.25 o
  -2   6  28        4.46      -22.68     22.68 o
  -1   6  28        6.25       -2.17     16.32 o
   0   6  28       84.81       74.23     15.01 o
   1   6  28       13.22       21.76     18.72 o
   2   6  28       51.37       69.25     15.50 o
   3   6  28      111.22      115.32     18.26 o
   4   6  28       60.40       79.32     17.41 o
   5   6  28        1.03        0.45     14.51 o
   6   6  28       11.07       -4.14     15.26 o
   7   6  28        3.31        7.31     19.91 o
  -5   7  28       23.81       32.72     21.72 o
  -4   7  28        9.87       26.67     20.79 o
  -3   7  28        1.37      -12.38     17.51 o
  -2   7  28       61.40       98.63     20.15 o
  -1   7  28        5.46      -22.15     22.15 o
   0   7  28        5.73        8.83     25.44 o
   1   7  28        4.85      -11.42     24.15 o
   2   7  28        8.17        5.78     19.58 o
   3   7  28        1.08       -2.52     13.44 o
   4   7  28        0.36        4.25     15.53 o
   5   7  28        0.52      -12.26     19.72 o
 -11   1  29       55.51       32.39     34.33 o
 -10   1  29       17.25      -21.49     27.49 o
  -9   1  29        9.34      -19.28     28.10 o
  -8   1  29       49.44       30.32     21.43 o
  -7   1  29       30.59        8.04     15.81 o
  -6   1  29       80.98       83.24     18.70 o
  -5   1  29       33.52       24.45     16.59 o
  -4   1  29       58.19       58.02     18.13 o
  -3   1  29      156.18      160.72     23.18 o
  -2   1  29      454.49      382.86     30.60 o
  -1   1  29        6.52       -0.13     10.17 o
   0   1  29      192.66      197.30     18.19 o
   1   1  29      143.51      127.98     14.81 o
   2   1  29        7.23       11.20     10.12 o
   3   1  29      133.88      137.29     14.29 o
   4   1  29       29.74       33.14     14.74 o
   5   1  29       36.96       22.63     13.18 o
   6   1  29       70.37       47.78     14.33 o
   7   1  29        9.60       27.94     15.25 o
   8   1  29       31.04        8.31     17.86 o
   9   1  29        2.10       -8.09     24.46 o
  10   1  29       33.18       99.69     28.58 o
 -11   2  29       13.57       -0.43     40.56 o
 -10   2  29       18.46       24.65     34.22 o
  -9   2  29        0.62      -23.88     28.21 o
  -8   2  29        2.91       11.57     20.64 o
  -7   2  29       11.04        9.83     15.98 o
  -6   2  29        0.04      -14.54     14.54 o
  -5   2  29        4.11      -18.41     18.41 o
  -4   2  29       21.59       39.25     17.58 o
  -3   2  29      256.15      229.47     25.47 o
  -2   2  29       58.07       32.24     17.99 o
  -1   2  29       81.17       93.01     21.93 o
   0   2  29      269.03      273.93     18.24 o
   1   2  29      354.03      347.55     21.66 o
   2   2  29        0.69       -5.00      9.53 o
   3   2  29       26.21       30.95     13.91 o
   4   2  29       34.24       20.42     19.86 o
   5   2  29       20.95       48.53     13.86 o
   6   2  29        2.31        1.11     12.30 o
   7   2  29        0.02       17.28     15.82 o
   8   2  29        6.28       -9.86     16.94 o
   9   2  29        0.16        4.69     23.78 o
  10   2  29        6.21       13.51     26.09 o
 -10   3  29       51.22       -9.20     48.92 o
  -9   3  29        0.10      -10.73     32.17 o
  -8   3  29       26.46       26.53     36.84 o
  -7   3  29       40.99       57.90     19.75 o
  -6   3  29       14.61      -13.83     15.60 o
  -5   3  29       18.39       -6.68     16.53 o
  -4   3  29      137.82      142.45     23.02 o
  -3   3  29      152.38      127.80     23.12 o
  -2   3  29       76.63       81.58     21.05 o
  -1   3  29      347.96      326.14     30.27 o
   0   3  29       75.03       88.71     13.46 o
   1   3  29       43.03       38.89     12.26 o
   2   3  29       60.78       71.61     14.72 o
   3   3  29      425.45      397.64     23.92 o
   4   3  29       55.49       70.45     15.98 o
   5   3  29        1.14       -4.56     13.22 o
   6   3  29       73.35       65.43     16.30 o
   7   3  29        0.84       -4.37     13.40 o
   8   3  29        2.50      -12.82     18.92 o
   9   3  29       98.20      104.62     31.77 o
  -9   4  29       46.35       56.19     60.08 o
  -8   4  29        2.94      -21.47     33.21 o
  -7   4  29       10.15       -5.74     24.70 o
  -6   4  29        7.14       -8.95     18.03 o
  -5   4  29        0.00      -27.37     27.37 o
  -4   4  29       66.97       17.17     32.12 o
  -3   4  29        0.05      -24.44     24.44 o
  -2   4  29        4.36      -10.24     17.08 o
  -1   4  29      149.19      162.69     25.41 o
   0   4  29       16.07       32.90     12.88 o
   1   4  29      182.96      181.12     18.41 o
   2   4  29        2.89        1.78     12.03 o
   3   4  29       44.23       37.90     13.63 o
   4   4  29       29.91       25.31     15.64 o
   5   4  29        4.58       32.80     14.07 o
   6   4  29       27.34       51.94     24.71 o
   7   4  29        1.74       38.65     17.59 o
   8   4  29       20.22       47.14     18.64 o
   9   4  29       62.07       99.35     22.29 o
  -8   5  29       22.31      -26.11     26.11 o
  -7   5  29       79.15       86.81     34.55 o
  -6   5  29        6.23      -20.02     20.02 o
  -5   5  29        4.01      -18.21     18.21 o
  -4   5  29       12.57       10.11     28.69 o
  -3   5  29       17.35       58.57     22.87 o
  -2   5  29        3.40      -21.19     32.84 o
  -1   5  29        2.96      -18.42     23.26 o
   0   5  29        5.43       -0.33     20.51 o
   1   5  29       14.24       18.44     10.29 o
   2   5  29       33.89       81.14     16.47 o
   3   5  29        1.37       -0.49     12.80 o
   4   5  29       75.96       79.97     17.03 o
   5   5  29        7.92        6.60     13.82 o
   6   5  29       11.59       30.16     16.16 o
   7   5  29       30.91       63.85     21.91 o
   8   5  29        0.79       11.62     19.95 o
  -7   6  29        0.01        2.58     30.90 o
  -6   6  29       40.16       28.13     33.88 o
  -5   6  29        0.03      -27.76     27.76 o
  -4   6  29       12.04       20.39     17.50 o
  -3   6  29       64.62       91.68     20.60 o
  -2   6  29        7.39      -16.55     16.55 o
  -1   6  29       12.50       -5.73     26.32 o
   0   6  29        7.74      -12.13     12.13 o
   1   6  29       17.11        7.64     17.88 o
   2   6  29        2.35      -13.14     14.09 o
   3   6  29       75.61       90.57     17.11 o
   4   6  29       19.33       16.57     14.53 o
   5   6  29       70.06       84.50     19.28 o
   6   6  29        2.00       22.61     18.03 o
  -4   7  29       14.33        0.12     20.45 o
  -3   7  29        0.07        5.89     18.41 o
  -2   7  29       17.67       28.46     26.87 o
  -1   7  29       43.82       71.62     29.65 o
   0   7  29        0.03       33.46     27.77 o
   1   7  29        2.23      -17.84     23.79 o
   2   7  29        4.65       -6.30     29.92 o
   3   7  29        3.74       -0.28     14.37 o
   4   7  29        6.24       27.13     17.11 o
 -11   0  30        7.37      -39.54     39.54 o
 -10   0  30       30.31      -20.28     43.09 o
  -9   0  30       42.43       62.36     48.16 o
  -8   0  30      110.64      186.98     34.49 o
  -7   0  30        1.68      -20.72     20.72 o
  -6   0  30       17.02       21.04     23.91 o
  -5   0  30       17.26      -15.72     21.90 o
  -4   0  30        4.93       -6.76     21.27 o
  -3   0  30      138.13      155.15     33.57 o
  -2   0  30      165.31      102.27     42.59 o
  -1   0  30     4739.34     4682.72    127.69 o
   0   0  30        6.71       -7.24     12.64 o
   1   0  30      149.54      159.28     21.43 o
   2   0  30       72.60       72.16     18.02 o
   3   0  30       33.06       49.67     24.44 o
   4   0  30      105.29       98.04     20.36 o
   5   0  30       22.34        0.11     16.50 o
   6   0  30        0.52        5.86     28.13 o
   7   0  30       88.08      136.46     27.05 o
   8   0  30        3.43       13.63     20.92 o
   9   0  30      100.99      156.38     44.41 o
  10   0  30       10.17      107.67     43.60 o
 -11   1  30        2.10      -29.20     29.20 o
 -10   1  30        1.59      -39.04     39.04 o
  -9   1  30       51.58       23.24     34.39 o
  -8   1  30        1.52      -18.90     18.90 o
  -7   1  30       69.19       97.07     20.85 o
  -6   1  30       53.02       39.07     17.33 o
  -5   1  30        0.69       19.49     16.25 o
  -4   1  30       40.40       35.33     23.12 o
  -3   1  30      351.94      319.41     28.76 o
  -2   1  30      402.38      356.36     30.11 o
  -1   1  30     1143.89     1070.77     34.20 o
   0   1  30       39.85       17.62     10.73 o
   1   1  30        6.63       10.86     12.73 o
   2   1  30       70.22      105.33     13.83 o
   3   1  30      492.62      484.64     32.10 o
   4   1  30        2.54       19.17     13.29 o
   5   1  30      581.97      592.32     35.03 o
   6   1  30       10.71       17.95     14.06 o
   7   1  30       53.71       39.39     16.49 o
   8   1  30        2.39       -3.28     17.00 o
   9   1  30       69.51      136.02     29.08 o
  10   1  30       17.16       67.19     27.74 o
 -10   2  30        0.00      -29.50     29.50 o
  -9   2  30        2.53      -28.25     28.25 o
  -8   2  30       51.71       78.65     26.82 o
  -7   2  30       51.27       55.04     19.24 o
  -6   2  30       79.05       52.72     31.98 o
  -5   2  30        7.82      -15.26     15.26 o
  -4   2  30        6.81       15.76     16.47 o
  -3   2  30      341.94      400.62     31.48 o
  -2   2  30       61.82      103.62     23.56 o
  -1   2  30      242.13      273.78     28.17 o
   0   2  30      439.51      450.02     28.87 o
   1   2  30        9.44       19.10     10.72 o
   2   2  30      171.32      186.52     16.65 o
   3   2  30       12.59       -5.34     13.08 o
   4   2  30       36.73       38.65     14.43 o
   5   2  30       82.27       85.79     15.45 o
   6   2  30       17.95       11.52     12.93 o
   7   2  30       11.15       26.82     13.88 o
   8   2  30        4.61       46.13     19.16 o
   9   2  30        7.55        8.10     24.01 o
  10   2  30       34.94      115.09     30.29 o
 -10   3  30       18.04      -19.27     35.59 o
  -9   3  30       12.25       -3.30     34.22 o
  -8   3  30        5.18      -18.02     18.02 o
  -7   3  30        4.28      -15.62     23.10 o
  -6   3  30       17.95       20.12     18.36 o
  -5   3  30       14.44       32.98     18.90 o
  -4   3  30       38.24       41.61     19.79 o
  -3   3  30      160.67      113.97     22.27 o
  -2   3  30      139.82      139.06     26.34 o
  -1   3  30        9.06        2.30     24.73 o
   0   3  30      255.31      280.03     18.71 o
   1   3  30       96.55       85.21     13.58 o
   2   3  30      108.03       91.12     15.98 o
   3   3  30       57.14       88.03     16.38 o
   4   3  30       37.23       15.25     17.04 o
   5   3  30       28.82       43.28     15.01 o
   6   3  30        1.81       11.23     13.79 o
   7   3  30       15.45       16.15     14.57 o
   8   3  30       21.07       41.49     18.21 o
   9   3  30       31.58       25.09     29.79 o
  -9   4  30        0.53       -2.39     29.61 o
  -8   4  30       54.94       27.52     61.60 o
  -7   4  30        1.35        5.77     31.18 o
  -6   4  30       15.07       45.52     21.70 o
  -5   4  30        5.97      -16.20     16.20 o
  -4   4  30       45.36       30.89     20.02 o
  -3   4  30       21.42       20.89     19.30 o
  -2   4  30        0.38      -16.28     16.28 o
  -1   4  30        1.37        3.26     17.60 o
   0   4  30       56.69       83.66     21.84 o
   1   4  30        5.98       11.26     12.37 o
   2   4  30        6.57        2.42     12.28 o
   3   4  30       26.03       40.95     14.34 o
   4   4  30       17.03       45.84     15.31 o
   5   4  30      113.89      123.32     17.34 o
   6   4  30        1.38       -7.80     13.66 o
   7   4  30       18.31       41.20     18.33 o
   8   4  30        1.03       21.37     18.19 o
  -8   5  30        2.29      -49.02     56.53 o
  -7   5  30       64.20      138.87     99.37 o
  -6   5  30       41.18       29.31     27.98 o
  -5   5  30        1.50      -26.17     26.17 o
  -4   5  30        1.59      -19.04     19.04 o
  -3   5  30       38.10        1.20     21.04 o
  -2   5  30       14.10       -3.87     20.20 o
  -1   5  30       15.30        5.50     21.17 o
   0   5  30       48.70       55.50     31.85 o
   1   5  30       13.15       -8.34      9.83 o
   2   5  30      122.53      115.19     18.36 o
   3   5  30       28.79        4.64     19.07 o
   4   5  30        3.57       29.73     15.22 o
   5   5  30        2.63       25.65     15.50 o
   6   5  30       56.45       76.51     18.40 o
   7   5  30        9.83       -1.61     21.95 o
  -6   6  30       52.19       42.83     43.20 o
  -5   6  30        0.74      -22.84     22.84 o
  -4   6  30        0.79      -19.05     19.05 o
  -3   6  30        5.04        2.22     24.39 o
  -2   6  30        7.25       12.83     16.70 o
  -1   6  30        0.63        7.31     14.96 o
   0   6  30        1.29      -13.00     13.00 o
   1   6  30        6.82       18.95     18.17 o
   2   6  30       12.57       13.66     14.07 o
   3   6  30        0.44       14.20     15.35 o
   4   6  30      122.14      151.35     20.76 o
   5   6  30        2.37       -9.30     15.54 o
   6   6  30        5.75        5.61     16.54 o
  -3   7  30       21.81      -17.36     17.36 o
  -2   7  30        3.19      -17.26     17.26 o
  -1   7  30        1.38       -9.45     24.82 o
   0   7  30        4.82        5.30     25.40 o
   1   7  30        0.58      -16.16     29.15 o
   2   7  30       29.40       35.48     23.22 o
   3   7  30        0.01        9.16     14.98 o
 -10   1  31        5.24       -4.63     55.77 o
  -9   1  31        4.81      -26.86     26.86 o
  -8   1  31       14.31      -19.51     19.51 o
  -7   1  31       18.32       -1.88     19.24 o
  -6   1  31       17.58        5.34     16.48 o
  -5   1  31        3.71      -14.08     16.15 o
  -4   1  31       20.47      -22.45     23.49 o
  -3   1  31      131.76       98.77     21.99 o
  -2   1  31       64.49       18.78     17.79 o
  -1   1  31        1.94       28.21     13.65 o
   0   1  31       52.22       66.77     12.97 o
   1   1  31      115.71      109.87     14.58 o
   2   1  31       12.77       -1.54     13.42 o
   3   1  31        0.23        6.05     15.19 o
   4   1  31       89.67       87.64     15.72 o
   5   1  31       56.10       85.59     16.32 o
   6   1  31       43.87       62.40     14.96 o
   7   1  31        0.57       -5.22     14.58 o
   8   1  31        3.35       17.14     20.52 o
   9   1  31       28.53       27.63     26.41 o
  10   1  31       44.30       95.52     30.97 o
 -10   2  31        3.89      -32.96     32.96 o
  -9   2  31        7.08      -29.09     30.65 o
  -8   2  31        0.02      -20.60     20.60 o
  -7   2  31        1.24      -12.02     16.42 o
  -6   2  31       47.22       61.46     19.11 o
  -5   2  31       62.87       30.21     20.71 o
  -4   2  31        1.63        6.56     17.22 o
  -3   2  31        0.00       -0.86     16.66 o
  -2   2  31      150.43      162.31     25.95 o
  -1   2  31      155.22      159.06     25.89 o
   0   2  31       22.67       -2.15     10.44 o
   1   2  31       16.38       13.04     11.07 o
   2   2  31      216.01      251.88     19.60 o
   3   2  31       15.51       15.62     13.64 o
   4   2  31        3.13      -12.31     12.31 o
   5   2  31        0.18       33.08     14.49 o
   6   2  31       55.36       69.94     15.38 o
   7   2  31       14.59        4.62     13.93 o
   8   2  31        2.04       -1.69     19.03 o
   9   2  31        0.48       -3.04     24.83 o
  -9   3  31       40.02       35.23     37.75 o
  -8   3  31       54.22       42.29     26.23 o
  -7   3  31        0.85      -21.04     21.04 o
  -6   3  31        5.24        9.03     17.82 o
  -5   3  31      132.97      110.51     40.76 o
  -4   3  31        3.29       -5.97     17.40 o
  -3   3  31       53.51       29.42     18.63 o
  -2   3  31      194.41      216.49     28.21 o
  -1   3  31       12.35        1.38     18.02 o
   0   3  31        0.06       -9.63      9.63 o
   1   3  31      347.41      326.18     20.24 o
   2   3  31        0.66        2.82     16.70 o
   3   3  31       58.82       70.76     15.97 o
   4   3  31        0.65        4.40     14.05 o
   5   3  31       25.88       30.80     19.46 o
   6   3  31       89.22      104.33     19.56 o
   7   3  31        4.36        3.93     14.86 o
   8   3  31        3.34       -8.76     17.38 o
   9   3  31       23.83       38.60     29.43 o
  -8   4  31       37.60       61.62     32.95 o
  -7   4  31        8.89        0.67     28.13 o
  -6   4  31       57.40        7.11     20.53 o
  -5   4  31        0.00      -18.04     18.04 o
  -4   4  31        0.46      -20.93     20.93 o
  -3   4  31        8.18        3.29     25.10 o
  -2   4  31        5.97      -17.89     17.89 o
  -1   4  31        9.12      -21.94     24.37 o
   0   4  31      149.74      130.14     17.34 o
   1   4  31        5.83       11.62     19.35 o
   2   4  31       82.91       94.85     17.05 o
   3   4  31       25.40       17.33     17.11 o
   4   4  31        0.51       13.42     13.97 o
   5   4  31        0.19       23.35     14.46 o
   6   4  31        2.91       16.36     14.73 o
   7   4  31       29.73       49.02     19.84 o
   8   4  31       34.88       58.44     20.12 o
  -7   5  31       47.77       86.35     34.89 o
  -6   5  31       54.08       40.37     25.14 o
  -5   5  31        2.48      -21.31     21.31 o
  -4   5  31       50.73       50.16     24.84 o
  -3   5  31       19.47       23.16     21.71 o
  -2   5  31        6.29        1.24     21.56 o
  -1   5  31        1.93        5.47     21.78 o
   0   5  31        6.68        6.21     20.22 o
   1   5  31      121.05      120.15     14.02 o
   2   5  31       31.00       13.86     17.52 o
   3   5  31        7.47       24.00     14.42 o
   4   5  31        2.72       -6.47     18.09 o
   5   5  31        5.41       17.99     16.46 o
   6   5  31        1.35        4.42     15.99 o
   7   5  31       40.33       88.67     22.88 o
  -6   6  31        0.79       -9.72     24.36 o
  -5   6  31        1.29       -0.77     23.77 o
  -4   6  31       18.23       13.78     18.42 o
  -3   6  31        0.38      -16.38     16.38 o
  -2   6  31       18.76        4.36     17.00 o
  -1   6  31       48.87       35.03     17.58 o
   0   6  31        0.28       -7.27     13.52 o
   1   6  31        3.41       -9.45     18.16 o
   2   6  31        0.11       -7.79     13.32 o
   3   6  31        2.50       11.50     14.56 o
   4   6  31        8.26       29.97     16.26 o
   5   6  31        2.24        6.41     16.25 o
  -2   7  31       10.15       22.63     21.79 o
  -1   7  31        0.92      -16.85     30.42 o
   0   7  31        0.05      -13.75     26.66 o
   1   7  31        0.67      -22.15     22.15 o
   2   7  31        4.42       24.33     37.01 o
 -10   0  32       53.85       66.92     60.33 o
  -9   0  32      178.85      167.30     63.88 o
  -8   0  32       19.99       -5.26     24.80 o
  -7   0  32       98.25      145.94     33.32 o
  -6   0  32      116.06      180.01     47.91 o
  -5   0  32        2.84       16.30     39.04 o
  -4   0  32       10.69      -10.72     25.60 o
  -3   0  32        0.64      -22.98     22.98 o
  -2   0  32       20.33        7.82     26.68 o
  -1   0  32      635.62      620.48     54.65 o
   0   0  32      138.30      166.44     25.36 o
   1   0  32        3.49      -18.60     20.93 o
   2   0  32        5.64       15.35     15.44 o
   3   0  32        2.28      -13.98     13.98 o
   4   0  32       42.82       42.01     18.43 o
   5   0  32        5.10        9.50     16.34 o
   6   0  32        3.13       62.01     26.80 o
   7   0  32       73.13       84.76     27.22 o
   8   0  32       24.18       67.30     26.32 o
   9   0  32       48.99      145.37     45.47 o
 -10   1  32        7.95      -30.57     30.57 o
  -9   1  32        0.02       -6.55     35.28 o
  -8   1  32       10.45      -21.56     21.56 o
  -7   1  32        0.92       -6.04     17.21 o
  -6   1  32        6.83      -16.15     16.58 o
  -5   1  32       52.01       93.21     21.52 o
  -4   1  32        6.62      -19.80     25.75 o
  -3   1  32       19.09       -1.52     16.35 o
  -2   1  32       19.33      -12.14     20.56 o
  -1   1  32        3.70       17.18     23.49 o
   0   1  32       24.09       23.59     11.83 o
   1   1  32       41.81       52.34     12.73 o
   2   1  32       51.61       60.12     13.38 o
   3   1  32        5.60        7.56     13.20 o
   4   1  32      131.67      145.14     17.98 o
   5   1  32        0.64        5.44     12.77 o
   6   1  32       39.62        9.00     13.68 o
   7   1  32       45.87       68.02     17.84 o
   8   1  32        0.01       12.00     19.09 o
   9   1  32        6.72       29.33     26.26 o
  -9   2  32       86.36       50.34     37.52 o
  -8   2  32        0.39       -9.12     22.43 o
  -7   2  32        0.05       -5.45     16.91 o
  -6   2  32       20.38       21.16     17.63 o
  -5   2  32       34.37       29.89     19.02 o
  -4   2  32        7.08      -16.52     16.52 o
  -3   2  32       15.34       -8.64     33.29 o
  -2   2  32       58.50       35.40     19.51 o
  -1   2  32      352.63      366.04     33.18 o
   0   2  32      141.07      136.89     15.58 o
   1   2  32       56.97       88.93     14.31 o
   2   2  32        1.32        9.93     11.24 o
   3   2  32        6.98        6.44     13.69 o
   4   2  32       54.53       47.52     15.15 o
   5   2  32       76.44      101.01     22.52 o
   6   2  32       10.86       16.73     14.84 o
   7   2  32       31.67       44.19     15.72 o
   8   2  32        9.53       47.28     21.18 o
   9   2  32      233.35      352.01     36.86 o
  -9   3  32        0.06      -35.04     35.04 o
  -8   3  32        0.03      -29.27     29.27 o
  -7   3  32        5.62       -9.74     29.20 o
  -6   3  32        4.33      -13.46     17.59 o
  -5   3  32        0.20        1.55     17.81 o
  -4   3  32       11.49      -11.47     17.35 o
  -3   3  32       33.02       58.89     20.67 o
  -2   3  32        2.94      -21.34     21.59 o
  -1   3  32        0.41        5.31     22.39 o
   0   3  32      140.44      167.25     16.84 o
   1   3  32       97.15       63.93     21.80 o
   2   3  32       19.22       31.41     14.37 o
   3   3  32        3.19       10.04     13.34 o
   4   3  32        6.73        9.45     16.59 o
   5   3  32        2.21       -8.99     13.27 o
   6   3  32       15.01       23.87     14.87 o
   7   3  32      116.24      165.84     21.07 o
   8   3  32       20.36       11.82     18.69 o
  -8   4  32       12.83       67.99     33.01 o
  -7   4  32        1.43       -5.81     28.16 o
  -6   4  32        3.62       -7.20     32.24 o
  -5   4  32        9.26       12.22     21.46 o
  -4   4  32        3.78      -28.84     35.36 o
  -3   4  32        5.20      -14.32     18.99 o
  -2   4  32      145.15      136.73     27.20 o
  -1   4  32        2.64      -19.10     19.10 o
   0   4  32        0.33      -23.42     23.42 o
   1   4  32      183.81      206.01     20.20 o
   2   4  32      173.76      228.11     20.51 o
   3   4  32        2.30        6.52     11.77 o
   4   4  32       13.86      -10.80     13.87 o
   5   4  32        6.50       13.66     14.68 o
   6   4  32        4.53        8.05     15.32 o
   7   4  32       73.18       90.84     21.39 o
  -7   5  32       15.33       26.22     48.92 o
  -6   5  32       17.98        8.35     22.88 o
  -5   5  32       24.83      -12.89     21.68 o
  -4   5  32        0.10       11.73     22.46 o
  -3   5  32        3.92      -20.44     20.44 o
  -2   5  32        2.63      -18.38     19.44 o
  -1   5  32        0.01       -4.64     20.73 o
   0   5  32       33.31       33.18     23.77 o
   1   5  32        1.27        6.97     10.75 o
   2   5  32       54.79       39.94     15.17 o
   3   5  32        8.32        4.73     14.43 o
   4   5  32       88.79       92.61     18.75 o
   5   5  32       11.07       -3.96     15.57 o
   6   5  32        3.03       17.39     17.45 o
  -5   6  32       79.67       26.85     36.93 o
  -4   6  32        4.77       44.14     26.60 o
  -3   6  32       12.51       14.59     19.06 o
  -2   6  32       13.36       -9.78     22.73 o
  -1   6  32        0.32       -1.23     15.87 o
   0   6  32        2.16       -2.99     13.73 o
   1   6  32        2.92        4.41     24.20 o
   2   6  32        3.89       13.67     15.59 o
   3   6  32        6.40        6.42     14.53 o
   4   6  32        2.16        7.54     15.63 o
  -9   1  33        3.78      -26.02     34.53 o
  -8   1  33        0.61      -21.99     21.99 o
  -7   1  33        3.83      -16.34     16.34 o
  -6   1  33        6.72        7.27     17.68 o
  -5   1  33       27.93       75.50     22.19 o
  -4   1  33        0.00       21.41     18.09 o
  -3   1  33       50.72       15.98     30.95 o
  -2   1  33        5.05      -23.03     24.07 o
  -1   1  33        1.71       -1.12     18.16 o
   0   1  33        1.69       11.30     11.67 o
   1   1  33       30.82       19.23     12.17 o
   2   1  33      260.05      305.37     20.67 o
   3   1  33       68.94       72.75     14.37 o
   4   1  33       34.50       24.65     14.30 o
   5   1  33       87.70       90.16     16.59 o
   6   1  33       18.82       -9.60     13.27 o
   7   1  33       23.00       34.57     19.57 o
   8   1  33       12.18       37.93     20.99 o
   9   1  33        0.04       17.49     26.34 o
  -9   2  33        7.49      -33.25     33.25 o
  -8   2  33       61.55       49.50     32.94 o
  -7   2  33        0.08      -17.64     17.64 o
  -6   2  33       23.03        1.39     19.39 o
  -5   2  33        0.19       -4.58     16.34 o
  -4   2  33      106.21      164.93     25.49 o
  -3   2  33      107.96      150.96     24.77 o
  -2   2  33        5.69      -14.39     21.29 o
  -1   2  33       85.30       66.52     30.44 o
   0   2  33      334.39      338.03     21.25 o
   1   2  33      125.99      143.29     16.49 o
   2   2  33        2.31       -5.47     10.72 o
   3   2  33        3.68       13.35     13.94 o
   4   2  33        0.01       18.41     17.38 o
   5   2  33       80.59       89.55     18.06 o
   6   2  33        1.81       13.56     14.48 o
   7   2  33        5.71       -3.92     15.35 o
   8   2  33        0.52       36.90     23.26 o
  -8   3  33       17.64      -27.75     34.50 o
  -7   3  33       34.81        5.25     20.35 o
  -6   3  33       12.24        6.22     18.74 o
  -5   3  33       88.46       66.21     27.51 o
  -4   3  33        3.07        5.60     18.06 o
  -3   3  33        7.07      -19.10     19.10 o
  -2   3  33        1.74      -10.48     19.18 o
  -1   3  33       69.94      102.10     24.82 o
   0   3  33        9.05       26.22     11.79 o
   1   3  33        1.72        5.22     19.04 o
   2   3  33       34.83       11.23     14.32 o
   3   3  33       11.57       14.21     14.14 o
   4   3  33        0.43       -4.77     14.06 o
   5   3  33        3.36        3.03     13.66 o
   6   3  33        0.03       12.88     15.60 o
   7   3  33       45.69       55.35     18.02 o
   8   3  33       16.79       43.85     19.74 o
  -8   4  33        6.42      -28.44     44.11 o
  -7   4  33        0.83      -13.88     27.72 o
  -6   4  33       24.20       14.93     34.83 o
  -5   4  33       15.01      -20.79     20.79 o
  -4   4  33        7.91      -18.20     18.20 o
  -3   4  33       13.59      -10.85     28.83 o
  -2   4  33        0.00        1.37     20.19 o
  -1   4  33       36.11       55.56     23.49 o
   0   4  33       71.22      127.91     26.58 o
   1   4  33       10.29      -11.24     15.77 o
   2   4  33        2.46       10.75     14.23 o
   3   4  33        3.37        1.47     14.01 o
   4   4  33       20.69       33.62     15.00 o
   5   4  33        0.28        6.31     14.68 o
   6   4  33       20.28       33.07     16.62 o
   7   4  33        4.55       11.90     18.76 o
  -6   5  33        3.28      -28.20     31.02 o
  -5   5  33       12.06       21.93     41.20 o
  -4   5  33        4.11      -19.49     19.49 o
  -3   5  33        0.36      -24.06     24.06 o
  -2   5  33        8.91       26.01     24.90 o
  -1   5  33      143.79      124.56     30.60 o
   0   5  33        9.80       22.82     24.75 o
   1   5  33       37.95       40.94     12.49 o
   2   5  33       64.25       92.35     18.36 o
   3   5  33        0.11       -2.80     15.24 o
   4   5  33        0.72       22.61     16.07 o
   5   5  33       17.26       18.73     16.61 o
   6   5  33        0.39       -1.78     17.19 o
  -4   6  33        6.84      -17.47     27.91 o
  -3   6  33       51.34       20.75     25.25 o
  -2   6  33       25.22        9.44     24.66 o
  -1   6  33       64.40       85.60     20.46 o
   0   6  33       48.90       41.15     16.40 o
   1   6  33        7.30        9.99     23.80 o
   2   6  33        2.08       -0.03     14.97 o
   3   6  33       10.61       28.20     20.30 o
  -9   0  34        2.63      -39.54     49.18 o
  -8   0  34       42.24        5.54     26.86 o
  -7   0  34      114.60       74.24     46.39 o
  -6   0  34       13.42       32.55     27.75 o
  -5   0  34       23.19      -18.86     76.81 o
  -4   0  34        2.85        5.95     25.62 o
  -3   0  34        2.15       10.90     28.14 o
  -2   0  34       82.90       33.54     30.91 o
  -1   0  34      118.71      104.25     33.69 o
   0   0  34      286.38      265.15     31.12 o
   1   0  34        3.02       18.80     17.59 o
   2   0  34        0.02       21.49     16.26 o
   3   0  34        0.27      -15.34     15.34 o
   4   0  34        7.61       23.27     17.53 o
   5   0  34       35.06       48.52     29.79 o
   6   0  34      131.11      133.16     29.17 o
   7   0  34       62.18       67.77     26.68 o
   8   0  34       13.06       14.10     25.57 o
  -9   1  34       53.82       50.16     40.34 o
  -8   1  34        7.98      -17.99     23.17 o
  -7   1  34       29.13       30.66     20.28 o
  -6   1  34        0.54       -8.16     16.99 o
  -5   1  34        2.53      -17.35     17.35 o
  -4   1  34       78.01       48.61     21.18 o
  -3   1  34       48.00       80.42     22.29 o
  -2   1  34       34.71       43.77     21.70 o
  -1   1  34       45.92       28.75     22.55 o
   0   1  34        9.82       32.95     13.63 o
   1   1  34        2.66        4.02     13.13 o
   2   1  34      171.10      210.81     19.07 o
   3   1  34        4.61       11.26     12.52 o
   4   1  34        2.91      -12.15     18.06 o
   5   1  34        0.35       10.68     14.12 o
   6   1  34        0.90      -13.01     13.01 o
   7   1  34       49.18       75.05     22.44 o
   8   1  34       10.04        3.25     19.90 o
  -9   2  34        7.96      -49.18     49.18 o
  -8   2  34        2.88      -30.58     37.36 o
  -7   2  34        4.57       -2.63     27.95 o
  -6   2  34       17.05       14.32     18.73 o
  -5   2  34        1.49      -17.40     17.40 o
  -4   2  34        0.67      -21.29     21.29 o
  -3   2  34        0.37      -27.07     27.07 o
  -2   2  34        0.02      -15.83     18.33 o
  -1   2  34       21.82       32.89     21.59 o
   0   2  34       76.89       89.10     16.88 o
   1   2  34       12.26       19.19     11.83 o
   2   2  34        0.03      -11.26     11.59 o
   3   2  34       50.66       48.69     16.50 o
   4   2  34       26.37       44.65     16.04 o
   5   2  34       42.95       26.87     17.80 o
   6   2  34       49.11       62.05     17.77 o
   7   2  34       30.87       25.12     16.06 o
   8   2  34       71.05       73.60     25.91 o
  -8   3  34        0.07      -34.17     34.17 o
  -7   3  34        1.01       -6.77     21.35 o
  -6   3  34       53.42       59.66     23.65 o
  -5   3  34        0.35      -16.54     17.42 o
  -4   3  34       10.36      -16.34     16.34 o
  -3   3  34       47.23       38.84     28.61 o
  -2   3  34       70.82       87.04     23.70 o
  -1   3  34        0.22       -2.12     19.12 o
   0   3  34        9.32       -7.67     18.46 o
   1   3  34        1.88        1.99     23.06 o
   2   3  34       17.37        8.26     14.36 o
   3   3  34       30.76       12.79     13.87 o
   4   3  34       31.03       27.98     15.56 o
   5   3  34        0.08       27.50     19.61 o
   6   3  34      107.10      124.30     19.93 o
   7   3  34        4.97        2.44     15.87 o
  -7   4  34       31.27      -27.33     72.24 o
  -6   4  34        2.86       -5.43     22.21 o
  -5   4  34       18.56       27.57     24.34 o
  -4   4  34        0.06      -10.04     20.84 o
  -3   4  34       85.07       89.02     27.39 o
  -2   4  34       45.79      -13.00     20.09 o
  -1   4  34       30.59       15.49     44.34 o
   0   4  34       22.99       28.90     34.47 o
   1   4  34        5.13       11.39     13.83 o
   2   4  34        3.99        7.47     13.48 o
   3   4  34        3.93       -9.52     16.17 o
   4   4  34       43.08       75.65     16.78 o
   5   4  34        7.03       12.63     16.00 o
   6   4  34       11.09       -8.54     15.87 o
  -5   5  34        4.66      -14.27     24.55 o
  -4   5  34       30.01       36.60     26.94 o
  -3   5  34       19.51        8.76     24.92 o
  -2   5  34       68.03       63.16     26.91 o
  -1   5  34        0.25      -30.82     54.58 o
   0   5  34        0.72      -12.81     21.97 o
   1   5  34       89.13      119.17     20.45 o
   2   5  34       10.76       26.49     16.24 o
   3   5  34       38.76       82.51     19.22 o
   4   5  34       17.64       27.30     16.95 o
   5   5  34        1.55      -16.44     16.44 o
  -3   6  34       30.14       37.53     21.96 o
  -2   6  34        7.11      -18.58     32.88 o
  -1   6  34        4.85       -0.94     23.91 o
   0   6  34       16.47        6.84     25.17 o
   1   6  34        1.59      -23.36     46.73 o
   2   6  34       24.92       20.25     19.77 o
  -8   1  35        4.89      -19.21     42.55 o
  -7   1  35       24.90       48.61     21.77 o
  -6   1  35       27.03       29.88     33.37 o
  -5   1  35       41.76       37.29     20.07 o
  -4   1  35       41.08       85.25     23.42 o
  -3   1  35       49.78       53.46     21.45 o
  -2   1  35        0.08      -16.46     16.46 o
  -1   1  35        9.79       16.30     19.96 o
   0   1  35        2.11        3.98     12.07 o
   1   1  35        9.20       10.17     12.85 o
   2   1  35        5.73        0.14     12.05 o
   3   1  35        5.65        9.46     13.92 o
   4   1  35       57.96      116.18     18.94 o
   5   1  35        5.11       21.11     18.67 o
   6   1  35       20.51       41.07     16.16 o
   7   1  35      127.29      171.51     28.67 o
   8   1  35        6.43       21.66     21.34 o
  -8   2  35       13.47      -25.52     25.52 o
  -7   2  35        4.09      -17.40     19.27 o
  -6   2  35        8.43       -2.35     18.40 o
  -5   2  35       73.93      137.04     34.44 o
  -4   2  35        0.65      -16.30     16.30 o
  -3   2  35       39.69       33.59     22.66 o
  -2   2  35       29.30       14.74     28.98 o
  -1   2  35        4.63       13.04     21.73 o
   0   2  35        0.91       -2.92     12.18 o
   1   2  35        9.56      -13.58     13.58 o
   2   2  35      108.54      151.73     17.63 o
   3   2  35        0.60      -10.76     22.22 o
   4   2  35       13.60       11.36     14.25 o
   5   2  35        5.16        4.33     15.19 o
   6   2  35       25.95       24.06     16.11 o
   7   2  35        5.30       28.28     16.54 o
  -7   3  35        2.84       -3.10     21.38 o
  -6   3  35       17.94        4.37     21.26 o
  -5   3  35        5.03        6.05     21.15 o
  -4   3  35       24.49       23.74     20.34 o
  -3   3  35        0.12      -14.31     19.23 o
  -2   3  35       11.62        3.93     19.69 o
  -1   3  35       36.64       39.03     22.20 o
   0   3  35       39.31       28.10     16.21 o
   1   3  35        2.54      -18.33     18.33 o
   2   3  35        9.78       21.76     14.39 o
   3   3  35       84.90      122.73     18.93 o
   4   3  35       71.81       57.72     16.83 o
   5   3  35       76.54      101.98     19.19 o
   6   3  35       70.81       96.42     19.80 o
   7   3  35        5.31       14.30     16.96 o
  -6   4  35        0.86      -13.12     22.88 o
  -5   4  35       24.05      -20.08     21.55 o
  -4   4  35        0.93      -20.53     20.53 o
  -3   4  35       11.89        5.31     22.79 o
  -2   4  35        0.42        4.30     34.12 o
  -1   4  35       10.21      -24.31     29.04 o
   0   4  35        3.53       10.22     21.26 o
   1   4  35       21.37       13.91     14.67 o
   2   4  35       70.64       83.35     17.28 o
   3   4  35       27.70       24.16     15.94 o
   4   4  35        0.67       12.15     14.82 o
   5   4  35       33.15       58.21     18.11 o
   6   4  35       26.69       68.39     23.99 o
  -5   5  35       28.25       46.70     28.11 o
  -4   5  35       17.58        2.39     31.94 o
  -3   5  35        2.68      -43.40     44.28 o
  -2   5  35        5.81        6.12     23.05 o
  -1   5  35        1.87        0.94     24.51 o
   0   5  35      103.89      109.92     76.81 o
   1   5  35       20.52       32.09     18.01 o
   2   5  35        1.91        6.86     15.68 o
   3   5  35       18.65       39.77     17.87 o
   4   5  35       30.64       45.33     20.00 o
  -8   0  36        9.87      -50.70     50.70 o
  -7   0  36        0.00        1.04     81.62 o
  -6   0  36      223.91      297.81     45.30 o
  -5   0  36        0.07      -32.75     45.37 o
  -4   0  36       17.02       -5.18     26.59 o
  -3   0  36        2.08       -5.20     30.42 o
  -2   0  36        9.02       -1.06     31.18 o
  -1   0  36      108.53       97.10     68.95 o
   0   0  36       38.31       30.30     25.36 o
   1   0  36       63.49       47.97     21.04 o
   2   0  36        0.03        3.58     18.53 o
   3   0  36        0.82       14.66     18.84 o
   4   0  36       18.51       49.29     19.81 o
   5   0  36        1.28       17.03     25.09 o
   6   0  36       28.05       24.88     25.25 o
   7   0  36        0.87       41.09     27.37 o
  -8   1  36        7.83      -26.99     26.99 o
  -7   1  36        0.01      -19.18     19.18 o
  -6   1  36        2.48        6.23     20.07 o
  -5   1  36        4.95      -16.54     16.54 o
  -4   1  36       46.92       39.35     23.62 o
  -3   1  36       26.20       22.07     20.10 o
  -2   1  36       48.67       76.16     23.77 o
  -1   1  36       11.35      -12.93     19.05 o
   0   1  36       12.11        3.85     12.72 o
   1   1  36       34.68       36.27     14.34 o
   2   1  36       30.75       28.79     13.19 o
   3   1  36       51.62       57.62     14.55 o
   4   1  36       10.64       31.64     15.49 o
   5   1  36        3.98        3.95     15.29 o
   6   1  36        4.48       16.18     16.73 o
   7   1  36        7.28       18.09     17.92 o
  -8   2  36        0.32       -9.13     33.46 o
  -7   2  36        6.60       -9.00     21.51 o
  -6   2  36       16.74       -0.42     26.02 o
  -5   2  36        5.77       -0.39     18.76 o
  -4   2  36       14.20       14.93     21.16 o
  -3   2  36        1.77      -17.06     17.06 o
  -2   2  36        2.03       17.29     21.51 o
  -1   2  36        0.01      -25.90     25.90 o
   0   2  36       46.32       47.91     14.84 o
   1   2  36        5.07       -2.46     11.85 o
   2   2  36        1.97        1.75     12.61 o
   3   2  36        3.20       12.23     15.27 o
   4   2  36       27.44       11.57     15.55 o
   5   2  36        6.02       17.69     16.00 o
   6   2  36        0.10        0.43     15.95 o
   7   2  36       19.29       31.78     20.10 o
  -7   3  36        3.81      -20.79     20.79 o
  -6   3  36        0.08      -18.18     18.18 o
  -5   3  36        7.05      -20.74     20.74 o
  -4   3  36      120.57      100.55     35.56 o
  -3   3  36        1.32       -8.47     20.64 o
  -2   3  36        0.68      -25.35     32.12 o
  -1   3  36        7.36        0.55     20.33 o
   0   3  36        7.24      -18.82     18.82 o
   1   3  36        3.16       -9.40     14.59 o
   2   3  36        0.53        1.56     14.31 o
   3   3  36       12.08        3.24     14.97 o
   4   3  36       21.17       28.46     16.38 o
   5   3  36       23.46       27.25     20.91 o
   6   3  36        5.84       28.18     16.98 o
  -6   4  36        0.73      -28.53     28.53 o
  -5   4  36       37.41       26.40     25.65 o
  -4   4  36       13.66       -9.02     23.32 o
  -3   4  36       13.91       13.01     35.29 o
  -2   4  36       77.76      125.29     30.87 o
  -1   4  36       23.88        3.38     24.93 o
   0   4  36       85.94       90.14     26.80 o
   1   4  36       69.44       88.98     18.34 o
   2   4  36        3.79       22.15     15.29 o
   3   4  36       46.68       64.62     17.76 o
   4   4  36        6.03       31.08     17.01 o
   5   4  36        4.66        3.00     16.89 o
  -4   5  36       46.90       11.60     41.48 o
  -3   5  36       14.24       14.63     29.65 o
  -2   5  36        2.24      -10.48     34.81 o
  -1   5  36        0.70      -28.94     28.94 o
   0   5  36       25.43        8.34     25.29 o
   1   5  36        0.69        5.05     20.71 o
   2   5  36        1.91       28.84     25.13 o
   3   5  36        9.27       15.53     17.49 o
  -7   1  37        1.27      -30.51     30.51 o
  -6   1  37       12.75        2.26     20.81 o
  -5   1  37        3.52      -14.23     34.47 o
  -4   1  37        0.00        3.62     20.30 o
  -3   1  37        9.75      -18.67     18.67 o
  -2   1  37        3.59      -18.45     18.45 o
  -1   1  37        0.36      -26.81     42.22 o
   0   1  37        9.34        7.70     13.04 o
   1   1  37        4.48        5.19     13.84 o
   2   1  37        2.45        2.82     12.62 o
   3   1  37        3.33        1.57     12.80 o
   4   1  37       12.08       17.59     15.78 o
   5   1  37        7.10       -1.34     15.21 o
   6   1  37      169.30      172.17     22.66 o
   7   1  37       63.97       88.95     23.76 o
  -7   2  37       19.63       14.09     22.39 o
  -6   2  37       11.68      -27.73     34.22 o
  -5   2  37       13.78       13.20     20.63 o
  -4   2  37       43.87       19.46     24.51 o
  -3   2  37       73.52       83.44     25.55 o
  -2   2  37        0.98       -9.92     29.12 o
  -1   2  37       28.66       37.81     23.23 o
   0   2  37        7.06        3.61     15.10 o
   1   2  37        2.13       -4.02     12.51 o
   2   2  37        0.46       -3.98     12.59 o
   3   2  37        6.18        5.27     14.12 o
   4   2  37        0.01       18.92     22.54 o
   5   2  37        7.08       23.99     16.98 o
   6   2  37       33.21       37.01     20.40 o
  -6   3  37       26.31      -20.19     45.86 o
  -5   3  37        9.47      -17.90     34.58 o
  -4   3  37       18.86      -31.73     41.64 o
  -3   3  37        8.86      -15.65     28.61 o
  -2   3  37        1.84      -18.97     18.97 o
  -1   3  37        0.00      -18.06     26.91 o
   0   3  37        3.26      -13.08     24.71 o
   1   3  37       12.35        3.46     19.61 o
   2   3  37       15.31       -0.23     15.49 o
   3   3  37        0.75      -14.77     14.77 o
   4   3  37       25.20       22.38     17.04 o
   5   3  37        3.82        0.32     16.17 o
  -5   4  37       22.14       16.39     50.82 o
  -4   4  37       14.06      -22.79     31.67 o
  -3   4  37        0.04      -23.34     30.59 o
  -2   4  37       70.68      114.90     30.66 o
  -1   4  37        0.10       13.31     29.84 o
   0   4  37       24.20        6.65     24.47 o
   1   4  37       61.03       63.63     17.87 o
   2   4  37        9.54       -3.91     15.21 o
   3   4  37        3.90      -15.87     15.87 o
   4   4  37        0.58       13.02     16.32 o
  -2   5  37        0.15      -19.62     24.58 o
  -1   5  37        1.76        7.97     25.74 o
   0   5  37        0.26      -15.98     41.65 o
   1   5  37        6.84        3.90     16.03 o
  -7   0  38       16.26      -21.01     26.40 o
  -6   0  38       13.13      -28.58     28.58 o
  -5   0  38       21.09       16.80     32.23 o
  -4   0  38      191.82      270.56     47.34 o
  -3   0  38       14.51      -14.14     29.93 o
  -2   0  38       59.22       48.37     35.14 o
  -1   0  38       40.36       44.88     31.81 o
   0   0  38       67.93       69.84     23.13 o
   1   0  38      123.98      135.52     27.38 o
   2   0  38      130.86      139.58     27.80 o
   3   0  38       36.80       62.11     23.67 o
   4   0  38        0.13      -17.22     20.67 o
   5   0  38       68.94       98.40     52.72 o
   6   0  38       27.80       38.88     27.94 o
  -7   1  38       20.58        0.91     22.40 o
  -6   1  38        0.03      -20.29     20.29 o
  -5   1  38        0.74      -20.34     20.34 o
  -4   1  38       19.21       -5.67     20.98 o
  -3   1  38       49.41       23.20     22.83 o
  -2   1  38       95.33      134.78     27.51 o
  -1   1  38        0.16      -37.98     37.98 o
   0   1  38       18.52       17.64     13.67 o
   1   1  38        0.86        1.98     13.45 o
   2   1  38       19.87       28.48     15.48 o
   3   1  38       10.37        1.46     13.43 o
   4   1  38        1.13       -6.90     15.18 o
   5   1  38       19.21      -16.72     24.45 o
   6   1  38       29.34       19.77     16.98 o
  -6   2  38        0.09      -25.39     25.39 o
  -5   2  38        0.02      -19.19     19.19 o
  -4   2  38       91.44       90.18     25.48 o
  -3   2  38       20.71       17.14     30.15 o
  -2   2  38       12.13      -22.10     22.10 o
  -1   2  38        0.07       -8.34     20.66 o
   0   2  38       23.98        3.20     21.19 o
   1   2  38      101.00      135.82     28.71 o
   2   2  38       17.67       20.54     13.43 o
   3   2  38       20.35       50.61     17.16 o
   4   2  38        2.72       11.80     16.57 o
   5   2  38        2.70       22.94     17.32 o
  -5   3  38        1.37      -18.08     28.39 o
  -4   3  38       19.49       14.72     23.71 o
  -3   3  38       11.43       -4.21     25.10 o
  -2   3  38       26.50      -37.10     41.17 o
  -1   3  38       33.81       13.11     24.79 o
   0   3  38        0.36      -11.02     22.23 o
   1   3  38        1.80       -2.49     14.69 o
   2   3  38        0.16       23.26     16.01 o
   3   3  38        5.99        2.51     15.57 o
   4   3  38       11.62       38.02     17.33 o
   5   3  38        1.15        3.74     16.37 o
  -4   4  38        4.18      -33.64     33.64 o
  -3   4  38       15.34       37.11     28.14 o
  -2   4  38      108.92      141.42     33.86 o
  -1   4  38       15.69       17.80     25.07 o
   0   4  38        3.05       35.59     27.58 o
   1   4  38       18.29      -15.74     16.35 o
   2   4  38        0.09       -3.63     15.23 o
   3   4  38        0.38      -12.73     16.44 o
  -6   1  39       31.54       77.13     27.44 o
  -5   1  39        1.85      -23.90     28.17 o
  -4   1  39        9.11      -19.87     20.78 o
  -3   1  39        0.33      -16.39     22.05 o
  -2   1  39        0.00      -19.14     37.83 o
  -1   1  39        2.76        4.92     22.39 o
   0   1  39        1.17      -14.40     24.00 o
   1   1  39        3.69       -1.51     13.93 o
   2   1  39        0.17        5.77     13.79 o
   3   1  39       48.76       90.04     19.30 o
   4   1  39       12.03       31.34     18.00 o
   5   1  39        6.67       21.54     17.93 o
  -5   2  39       27.30      -26.49     26.49 o
  -4   2  39       77.76      115.51     29.10 o
  -3   2  39        0.05      -32.12     32.12 o
  -2   2  39        0.83      -15.86     35.42 o
  -1   2  39        4.10        7.36     21.62 o
   0   2  39       20.76       24.70     24.61 o
   1   2  39       35.25       68.07     16.72 o
   2   2  39        5.71       -8.47     16.06 o
   3   2  39       42.77       66.15     19.00 o
   4   2  39       11.59       19.14     19.91 o
   5   2  39        5.08       14.69     17.64 o
  -4   3  39        9.88      -23.86     23.86 o
  -3   3  39       30.25       20.53     34.90 o
  -2   3  39        2.94      -25.68     25.68 o
  -1   3  39       54.47       70.34     26.72 o
   0   3  39       29.01        0.16     30.15 o
   1   3  39        1.39       -4.74     17.24 o
   2   3  39        0.65      -14.85     14.85 o
   3   3  39        4.67      -16.52     16.52 o
   4   3  39       56.84       78.41     22.73 o
  -2   4  39        0.39      -33.21     33.21 o
  -1   4  39        1.31       14.11     26.96 o
   0   4  39       26.59       40.92     29.31 o
   1   4  39        2.05      -29.24     37.72 o
  -5   0  40        0.87      -19.10     46.13 o
  -4   0  40        9.44      -21.96     31.81 o
  -3   0  40        1.59      -33.97     33.97 o
  -2   0  40      119.80       96.70     79.34 o
  -1   0  40        1.19      -29.74     43.60 o
   0   0  40       12.55      -30.59     38.28 o
   1   0  40        0.53        6.50     20.85 o
   2   0  40        7.21      -10.68     19.40 o
   3   0  40        0.37       14.91     25.76 o
   4   0  40       33.73       11.94     25.63 o
  -5   1  40       12.58      -24.00     24.00 o
  -4   1  40       25.28       12.93     22.88 o
  -3   1  40       14.17       -6.52     32.27 o
  -2   1  40       43.22        3.05     29.42 o
  -1   1  40      218.24      263.18     36.16 o
   0   1  40       11.95        4.46     21.32 o
   1   1  40       74.46      104.23     19.97 o
   2   1  40       14.77       20.33     15.27 o
   3   1  40        1.39       21.38     16.02 o
   4   1  40        7.56        2.49     17.90 o
  -4   2  40        1.29        9.13     27.73 o
  -3   2  40       17.40       18.63     24.60 o
  -2   2  40       49.17       42.72     41.31 o
  -1   2  40        0.84      -21.44     21.44 o
   0   2  40        0.75      -23.74     23.74 o
   1   2  40        0.05      -13.11     14.77 o
   2   2  40        0.06        1.35     15.35 o
   3   2  40        0.00       -0.74     16.65 o
   4   2  40       11.36       40.93     18.42 o
  -3   3  40       41.63       45.51     28.30 o
  -2   3  40       20.51      -30.88     34.90 o
  -1   3  40       55.63       47.97     26.72 o
   0   3  40        3.23      -18.37     21.67 o
   1   3  40       18.11        5.33     25.63 o
   2   3  40        0.36        0.43     16.92 o
  -4   1  41        1.16      -22.67     30.22 o
  -3   1  41       16.75      -11.82     24.60 o
  -2   1  41       21.24       -4.31     36.29 o
  -1   1  41       12.92        3.09     24.91 o
   0   1  41        0.49       17.92     24.05 o
   1   1  41        4.53       13.16     15.82 o
   2   1  41       27.08       42.14     17.24 o
   3   1  41       28.87       43.89     17.62 o
  -3   2  41       12.57       29.44     26.06 o
  -2   2  41       27.17        6.37     33.37 o
  -1   2  41        1.95      -22.33     22.33 o
   0   2  41       37.67       18.10     24.29 o
   1   2  41       41.40       24.56     22.29 o
   2   2  41        1.21       -5.93     19.69 o
  -3   0  42        6.72      -32.33     32.33 o
  -2   0  42       74.17       53.58     35.89 o
  -1   0  42        0.07      -65.15     69.71 o
   0   0  42       12.79      -28.02     28.02 o
   1   0  42        0.53      -20.66     20.66 o
   2   0  42       23.47       38.54     26.19 o
  -2   1  42       33.63        2.20     29.47 o
  -1   1  42       13.08       27.99     29.15 o
   0   1  42        3.20        5.67     29.44 o
   1   1  42       89.44      129.83     20.74 o
   2   1  42       86.71      115.72     22.76 o
 
